# Supplementary material for: Spatiotemporal Tracking of Three Novel Transposable Element Invasions in Drosophila melanogaster over the Last 30 Years
Source: Mol Biol Evol. 2025 Jun 6;42(7):msaf143. doi: 10.1093/molbev/msaf143 (PMC12230796; doi:10.1093/molbev/msaf143)
Supplement: msaf143_Supplementary_Data [file msaf143_supplementary_data.zip]

Archive with 7 entries (7 files):
- supplement.pdf
- sup_file_5_diagnostic-snps.txt
- sup_file_1_short-reads.xlsx
- sup_file_2_long-reads.xlsx
- sup_file_3_drosophilas.xlsx
- sup_file_4_arthropods.xlsx
- latex-file.zip
