# Supplementary material for: Spatiotemporal Tracking of Three Novel Transposable Element Invasions in Drosophila melanogaster over the Last 30 Years
Source: Mol Biol Evol. 2025 Jun 6;42(7):msaf143. doi: 10.1093/molbev/msaf143 (PMC12230796; doi:10.1093/molbev/msaf143)
Supplement: msaf143_Supplementary_Data [file msaf143_supplementary_data.zip › sup_file_5_diagnostic-snps.txt]

TE	pos	new_allele	old_allele
Blood	77	G	A
Blood	117	T	C
Blood	133	C	T
Blood	229	G	A
Blood	425	T	C
Blood	456	T	C
Blood	471	G	A
Blood	472	G	A
Blood	479	T	G
Blood	494	G	A
Blood	557	A	G
Blood	618	G	A
Blood	622	T	A
Blood	658	G	T
Blood	688	C	A
Blood	723	C	T
Blood	818	A	T
Blood	973	C	A
Blood	1025	A	C
Blood	1081	A	G
Blood	1287	A	C
Blood	1405	C	T
Blood	1480	T	C
Blood	1530	G	A
Blood	1570	T	C
Blood	1662	C	T
Blood	1674	T	C
Blood	1690	T	C
Blood	1721	A	T
Blood	1723	C	A
Blood	1951	C	A
Blood	2207	T	C
Blood	2395	T	A
Blood	2611	T	C
Blood	2807	C	A
Blood	2899	T	C
Blood	2926	T	G
Blood	3011	G	A
Blood	3127	G	A
Blood	3315	T	A
Blood	3414	A	T
Blood	3509	G	A
Blood	3564	C	T
Blood	3627	G	A
Blood	3636	A	G
Blood	3724	A	G
Blood	3845	A	T
Blood	4107	C	G
Blood	4437	C	T
Blood	4849	G	A
Blood	4851	T	C
Blood	5329	G	A
Blood	5574	C	T
Blood	5998	C	T
Blood	6021	T	C
Blood	6030	A	G
Blood	6071	T	C
Blood	6271	A	G
Blood	6348	T	C
Blood	6621	T	C
Blood	7003	A	G
Blood	7088	G	A
Blood	7089	T	A
Blood	7128	T	C
Blood	7144	C	T
Blood	7240	G	A
412	2608	A	G
412	2629	G	T
412	2660	C	T
412	2685	C	A
412	2711	A	T
412	3575	C	T
412	3788	C	T
412	3861	C	T
412	3912	C	A
412	4034	A	G
412	4169	T	C
412	4235	T	A
412	4358	C	T
412	5159	C	T
412	5271	C	T
412	5451	A	G
412	5544	T	A
412	5637	C	T
412	5682	A	C
412	5864	G	T
412	5990	C	T
412	6008	G	T
412	6047	T	C
412	6272	G	A
412	6335	A	G
412	6387	A	G
412	6448	A	C
412	6524	A	G
412	6551	C	T
412	6590	G	A
Tirant	26	C	T
Tirant	1225	C	T
Tirant	2362	C	T
Tirant	2390	T	C
Tirant	2395	C	T
Tirant	2403	A	G
Tirant	2413	G	T
Tirant	2421	T	A
Tirant	2425	C	T
Tirant	2446	T	A
Tirant	2494	A	G
Tirant	2587	T	G
Tirant	2614	A	T
Tirant	2617	T	C
Tirant	2626	G	A
Tirant	2656	A	G
Tirant	3046	T	C
Tirant	3069	T	C
Tirant	3249	A	T
Tirant	3258	G	A
Tirant	3307	C	T
Tirant	3327	A	G
Tirant	3339	T	A
Tirant	3378	C	T
Tirant	3393	A	G
Tirant	3536	T	C
Tirant	3733	A	G
Tirant	3960	C	T
Tirant	3978	G	A
Tirant	3999	G	A
Tirant	4038	C	T
Tirant	4044	G	A
Tirant	4113	T	C
Tirant	4119	C	T
Tirant	4161	T	C
Tirant	4164	C	T
Tirant	4172	C	T
Tirant	4200	G	A
Tirant	4203	C	T
Tirant	4206	C	T
Tirant	4254	A	C
Tirant	4281	T	C
Tirant	4311	T	C
Tirant	4320	T	C
Tirant	4357	T	C
Tirant	4359	C	T
Tirant	4753	C	T
Tirant	4820	G	A
Tirant	4851	G	A
Tirant	4866	T	C
Tirant	4926	C	T
Tirant	4940	G	A
Tirant	4954	A	G
Tirant	4989	T	C
Tirant	5001	A	C
Tirant	5014	G	A
Tirant	5017	A	C
Tirant	5037	G	A
Tirant	5253	C	T
Tirant	5628	C	T
Tirant	5779	A	G
Tirant	5844	C	T
Tirant	5853	G	A
Tirant	6075	C	T
Tirant	6102	A	G
Tirant	7170	A	G
Tirant	7180	C	T
Tirant	7185	G	A
Tirant	7192	A	T
Tirant	7236	T	C
Tirant	7247	C	A
Tirant	7248	A	C
Tirant	7251	A	T
Tirant	7252	C	T
Tirant	7440	T	C
Tirant	7701	C	T
Tirant	7710	A	C
Tirant	7715	T	C
Tirant	7737	C	T
Tirant	7969	T	C
Tirant	7977	G	A
Tirant	7979	T	C
Tirant	7983	A	G
Tirant	7987	G	A
Tirant	7989	C	A
Tirant	8001	G	A
Tirant	8029	A	G
Tirant	8062	T	C
Tirant	8102	G	A
Tirant	8133	C	T
DMIFACA	37	T	A
DMIFACA	131	T	C
DMIFACA	401	T	C
DMIFACA	448	A	T
DMIFACA	1115	C	T
DMIFACA	1133	A	C
DMIFACA	1156	A	C
DMIFACA	1198	A	G
DMIFACA	1361	T	G
DMIFACA	1403	A	G
DMIFACA	1407	C	T
DMIFACA	1562	C	T
DMIFACA	1574	C	G
DMIFACA	1758	C	T
DMIFACA	1777	C	T
DMIFACA	1895	C	T
DMIFACA	1990	T	A
DMIFACA	2007	T	A
DMIFACA	2017	C	T
DMIFACA	2140	C	T
DMIFACA	2201	T	A
DMIFACA	2251	T	A
DMIFACA	2329	C	T
DMIFACA	2422	T	A
DMIFACA	2426	G	C
DMIFACA	2514	A	T
DMIFACA	2569	T	A
DMIFACA	2661	T	A
DMIFACA	2665	T	C
DMIFACA	2716	T	C
DMIFACA	2719	C	T
DMIFACA	2790	T	A
DMIFACA	2794	C	T
DMIFACA	2827	G	A
DMIFACA	2842	A	C
DMIFACA	2890	A	T
DMIFACA	2942	C	A
DMIFACA	2986	T	A
DMIFACA	3070	C	T
DMIFACA	3091	G	A
DMIFACA	3093	T	C
DMIFACA	3109	T	A
DMIFACA	3145	C	T
DMIFACA	3160	A	C
DMIFACA	3169	G	A
DMIFACA	3172	C	T
DMIFACA	3346	A	G
DMIFACA	3367	C	T
DMIFACA	3412	G	A
DMIFACA	3457	A	G
DMIFACA	3463	T	A
DMIFACA	3526	C	T
DMIFACA	3583	T	C
DMIFACA	3598	T	C
DMIFACA	3605	G	A
DMIFACA	3646	T	A
DMIFACA	3661	T	C
DMIFACA	3687	G	A
DMIFACA	3719	T	A
DMIFACA	3732	G	C
DMIFACA	3739	G	T
DMIFACA	3760	A	G
DMIFACA	3823	C	T
DMIFACA	3865	C	T
DMIFACA	3982	G	A
DMIFACA	3994	T	A
DMIFACA	4054	G	A
DMIFACA	4118	C	T
DMIFACA	4148	T	G
DMIFACA	4163	G	A
DMIFACA	4185	C	T
DMIFACA	4257	A	G
DMIFACA	4291	G	A
DMIFACA	4330	C	T
DMIFACA	4369	C	T
DMIFACA	4375	A	T
DMIFACA	4421	T	A
DMIFACA	4530	C	T
DMIFACA	4561	C	T
DMIFACA	4591	T	C
DMIFACA	4621	A	C
DMIFACA	4651	C	T
DMIFACA	4740	G	A
DMIFACA	4792	C	G
DMIFACA	4817	C	A
DMIFACA	4826	C	A
DMIFACA	4864	C	T
DMIFACA	4870	C	T
DMIFACA	4880	C	A
DMIFACA	4894	T	C
DMIFACA	5011	C	T
DMIFACA	5035	T	A
DMIFACA	5036	T	A
DMIFACA	5040	A	G
DMIFACA	5050	T	A
DMIFACA	5086	T	C
DMIFACA	5209	T	A
DMIFACA	5321	C	T
Hobo	359	C	G
Hobo	471	G	A
Hobo	509	A	T
Hobo	736	T	A
Hobo	845	T	A
Hobo	978	A	G
Hobo	1011	C	G
Hobo	1266	T	A
Hobo	1458	C	G
Hobo	2129	A	T
Hobo	2138	T	A
Hobo	2171	A	G
Hobo	2210	G	A
Hobo	2261	C	T
Hobo	2382	A	T
Micropia	2066	T	C
Micropia	2075	T	C
Micropia	2085	T	C
Micropia	2087	C	T
Micropia	2090	T	A
Micropia	2096	T	G
Micropia	2117	T	C
Micropia	2120	G	A
Micropia	2123	T	C
Micropia	2131	A	T
Micropia	2132	C	T
Micropia	2153	C	T
Micropia	2156	A	C
Micropia	2171	T	A
Spoink	2130	G	T
Spoink	2133	C	T
Spoink	2139	T	C
Spoink	2145	C	T
Spoink	2163	A	G
Spoink	2181	T	C
Spoink	2183	A	G
Spoink	2232	T	C
Spoink	2238	T	A
Spoink	2243	C	A
Spoink	2268	C	T
Spoink	2294	C	G
Spoink	2298	G	A
Spoink	2307	G	A
Spoink	2310	A	G
Spoink	2313	A	G
Spoink	2314	A	C
Spoink	2364	A	C
Spoink	2377	C	T
Spoink	2379	T	A
Spoink	2387	C	A
Spoink	2388	A	G
Spoink	2391	A	T
Spoink	2427	T	C
Spoink	2430	T	G
Spoink	2437	C	T
Spoink	2451	T	A
Spoink	2461	G	A
Spoink	2463	A	T
Spoink	2482	A	G
Spoink	2487	A	T
Spoink	2493	A	G
Spoink	2494	A	C
Spoink	2520	T	C
Spoink	2524	A	C
Spoink	2526	G	A
Spoink	2535	T	G
Spoink	2562	C	G
Spoink	2571	G	T
Spoink	2577	C	T
Spoink	2736	G	A
Spoink	2742	T	C
Spoink	2748	C	T
Spoink	2760	G	T
Spoink	2847	G	A
Spoink	2848	T	G
Spoink	2850	C	A
Spoink	2853	A	G
Spoink	2886	T	C
Spoink	2910	T	C
Spoink	2913	C	T
Spoink	2922	A	C
Spoink	3228	G	A
Spoink	3233	C	G
Spoink	3241	C	T
Spoink	3243	T	A
Spoink	3247	A	C
Spoink	3261	T	A
Spoink	3279	C	G
Spoink	3283	G	T
Spoink	3312	C	T
Spoink	3315	G	T
Spoink	3333	A	G
Spoink	3336	G	A
Spoink	3339	T	C
Spoink	3345	T	C
Spoink	3348	A	G
Spoink	3357	A	G
Spoink	3364	C	T
Spoink	3457	T	A
Spoink	3462	T	C
Spoink	3465	T	G
Spoink	3483	T	C
Spoink	3531	A	C
Spoink	3539	G	C
Spoink	3543	G	A
Spoink	3549	G	A
Spoink	3552	T	C
Spoink	3555	G	C
Spoink	3567	A	G
Spoink	3591	A	G
Spoink	3614	T	A
Spoink	3615	G	T
Spoink	3627	C	G
Spoink	3629	T	A
Spoink	3672	A	T
Spoink	3679	T	C
Spoink	3681	A	G
Spoink	3699	T	C
Spoink	3702	A	T
Spoink	3705	A	T
Spoink	3729	T	C
Spoink	3924	G	T
Spoink	3927	C	T
Spoink	3945	T	C
Spoink	3957	A	G
Spoink	3966	T	C
Souslik	244	A	G
Souslik	310	C	G
Souslik	328	G	T
Souslik	329	A	G
Souslik	333	A	G
Souslik	402	A	G
Souslik	415	G	T
Souslik	445	C	A
Souslik	450	T	G
Souslik	464	A	G
Souslik	469	C	G
Souslik	473	G	A
Souslik	477	C	T
Souslik	495	A	G
Souslik	659	C	T
Souslik	670	T	G
Souslik	671	T	C
Souslik	672	G	T
Souslik	673	A	G
Souslik	675	T	A
Souslik	884	A	G
Souslik	900	G	T
Souslik	902	T	C
Souslik	908	G	A
Souslik	959	A	C
Souslik	968	A	T
Souslik	980	G	C
Souslik	981	T	G
Souslik	982	T	G
Souslik	1033	A	G
Souslik	1058	G	A
Souslik	1085	A	G
Souslik	1132	T	G
Souslik	1249	C	T
Souslik	1254	T	A
Souslik	1320	T	A
Souslik	1324	C	T
Souslik	1339	A	G
Souslik	1349	T	A
Souslik	1414	A	G
Souslik	1451	A	G
Souslik	1453	T	C
Souslik	1483	G	T
Souslik	1490	T	A
Souslik	1528	T	C
Souslik	1652	T	C
Souslik	1709	G	T
Souslik	1732	G	A
Souslik	1746	C	T
Souslik	1749	G	A
Souslik	1761	A	G
Souslik	1776	A	G
Souslik	1797	T	C
Souslik	1856	A	T
Souslik	1879	C	T
Souslik	1885	A	G
Souslik	1895	C	T
Souslik	1997	C	A
Souslik	2050	C	T
Souslik	2102	G	C
Souslik	2131	G	A
Souslik	2253	G	A
Souslik	2297	T	C
Souslik	2311	A	G
Souslik	2368	A	G
Souslik	2382	G	A
Souslik	2383	T	A
Souslik	2422	C	T
Souslik	2425	A	G
Souslik	2443	G	A
Souslik	2528	A	C
Souslik	2532	T	C
Souslik	2640	T	C
Souslik	2685	G	T
Souslik	2728	G	C
Souslik	2754	G	A
Souslik	2814	T	A
Souslik	2847	G	C
Souslik	2857	T	C
Souslik	2863	A	G
Souslik	2898	A	C
Souslik	2993	A	G
Souslik	3065	A	T
Souslik	3101	G	A
Souslik	3125	C	T
Souslik	3152	A	G
Souslik	3179	C	T
Souslik	3260	T	A
Souslik	3288	C	T
Souslik	3300	G	A
Souslik	3305	T	A
Souslik	3308	A	G
Souslik	3317	T	A
Souslik	3335	T	C
Souslik	3359	C	G
Souslik	3455	G	A
Souslik	3467	A	G
Souslik	3485	G	A
Souslik	3494	T	C
Souslik	3499	T	A
Souslik	3530	C	T
Souslik	3539	A	G
Souslik	3578	G	A
Souslik	3581	C	T
Souslik	3674	T	A
Souslik	3687	T	C
Souslik	3689	T	G
Souslik	3709	T	A
Souslik	3712	G	A
Souslik	3731	A	T
Souslik	3749	C	T
Souslik	3757	A	G
Souslik	3770	C	T
Souslik	3772	C	A
Souslik	3773	G	T
Souslik	3785	A	G
Souslik	3815	C	T
Souslik	3822	G	A
Souslik	3827	C	T
Souslik	3833	A	G
Souslik	3851	T	C
Souslik	3862	G	T
Souslik	3872	T	C
Souslik	3890	G	T
Souslik	3911	G	T
Souslik	3926	A	C
Souslik	3927	G	C
Souslik	3938	G	A
Souslik	3940	G	C
Souslik	3947	T	G
Souslik	3951	A	G
Souslik	3953	G	A
Souslik	3980	T	A
Souslik	4016	G	A
Souslik	4044	C	A
Souslik	4094	T	A
Souslik	4104	C	A
Souslik	4106	A	G
Souslik	4112	G	C
Souslik	4121	T	C
Souslik	4124	A	G
Souslik	4145	G	T
Souslik	4167	C	T
Souslik	4169	G	A
Souslik	4179	T	C
Souslik	4181	A	C
Souslik	4184	T	C
Souslik	4208	T	C
Souslik	4272	A	G
Souslik	4328	T	G
Souslik	4334	C	T
Souslik	4394	G	A
Souslik	4400	G	A
Souslik	4460	G	A
Souslik	4521	A	G
Souslik	4524	T	C
Souslik	4526	G	T
Souslik	4562	A	T
Souslik	4577	A	G
Souslik	4585	G	A
Souslik	4610	A	G
Souslik	4614	G	A
Souslik	4648	A	G
Souslik	4748	A	G
Souslik	4814	G	T
Souslik	4832	C	T
Souslik	4894	C	T
Souslik	4897	G	A
Souslik	4906	G	A
Souslik	4937	T	C
Souslik	4944	C	A
Souslik	4949	C	T
Souslik	4966	A	T
Souslik	4969	T	C
Souslik	4977	T	A
Souslik	4987	T	C
Souslik	5003	G	A
Souslik	5050	C	T
Souslik	5070	A	G
Souslik	5077	A	G
Souslik	5098	A	G
Transib1	182	A	C
Transib1	1119	C	A
Transib1	1124	T	A
Transib1	1430	A	G
Transib1	1438	A	G
Transib1	1554	A	T
Transib1	1806	T	C
Transib1	1848	G	A
Transib1	2168	T	G
Transib1	2288	G	A
Transib1	2289	T	C
Transib1	2454	A	T
Transib1	2663	T	C
Transib1	2686	A	C
Transib1	2721	C	G
Transib1	2745	G	T
Transib1	2746	C	G
Transib1	2799	T	A
Transib1	2816	C	A
Transib1	2882	A	G
Transib1	2893	G	T
