# Supplementary material for: Spatiotemporal Tracking of Three Novel Transposable Element Invasions in Drosophila melanogaster over the Last 30 Years
Source: Mol Biol Evol. 2025 Jun 6;42(7):msaf143. doi: 10.1093/molbev/msaf143 (PMC12230796; doi:10.1093/molbev/msaf143)
Supplement: msaf143_Supplementary_Data [file msaf143_supplementary_data.zip › sup_file_1_short-reads.xlsx]

## Sheet: sup-table
sample	strain	publication	study	study_id	year	location	lat	lon
SRR23876563	H10	https://doi.org/10.1371/journal.pbio.3002333	PRJNA945389	Shpak2023	1815	Lund, Sweden	55	13
SRR23876564	H4	https://doi.org/10.1371/journal.pbio.3002333	PRJNA945389	Shpak2023	1815	Lund, Sweden	55	13
SRR23876566	H6	https://doi.org/10.1371/journal.pbio.3002333	PRJNA945389	Shpak2023	1815	Smaland, Sweden	60	15
SRR23876582	H13	https://doi.org/10.1371/journal.pbio.3002333	PRJNA945389	Shpak2023	1815	Lund, Sweden	55	13
SRR23876583	H12	https://doi.org/10.1371/journal.pbio.3002333	PRJNA945389	Shpak2023	1815	Lund, Sweden	55	13
SRR23876584	H11	https://doi.org/10.1371/journal.pbio.3002333	PRJNA945389	Shpak2023	1815	Lund, Sweden	55	13
SRR23876562	H9	https://doi.org/10.1371/journal.pbio.3002333	PRJNA945389	Shpak2023	1850	Passau, Germany	49	13
SRR23876569	H25	https://doi.org/10.1371/journal.pbio.3002333	PRJNA945389	Shpak2023	1850	Passau, Germany	49	13
SRR23876565	H5	https://doi.org/10.1371/journal.pbio.3002333	PRJNA945389	Shpak2023	1875	Zealand, Denmark	55	12
ERR6474638	Oregon-R	https://doi.org/10.1093/gbe/evab239	PRJNA308584	Burny2021	1925
SRR23876567	H7	https://doi.org/10.1371/journal.pbio.3002333	PRJNA945389	Shpak2023	1933	Lund, Sweden	55	13
SRR23876568	H8	https://doi.org/10.1371/journal.pbio.3002333	PRJNA945389	Shpak2023	1933	Lund, Sweden	55	13
SRR23876570	H24	https://doi.org/10.1371/journal.pbio.3002333	PRJNA945389	Shpak2023	1933	Lund, Sweden	55	13
SRR23876571	H23	https://doi.org/10.1371/journal.pbio.3002333	PRJNA945389	Shpak2023	1933	Lund, Sweden	55	13
SRR23876572	H22	https://doi.org/10.1371/journal.pbio.3002333	PRJNA945389	Shpak2023	1933	Lund, Sweden	55	13
SRR23876573	H21	https://doi.org/10.1371/journal.pbio.3002333	PRJNA945389	Shpak2023	1933	Lund, Sweden	55	13
SRR23876574	H3	https://doi.org/10.1371/journal.pbio.3002333	PRJNA945389	Shpak2023	1933	Lund, Sweden	55	13
SRR23876575	H20	https://doi.org/10.1371/journal.pbio.3002333	PRJNA945389	Shpak2023	1933	Lund, Sweden	55	13
SRR23876576	H19	https://doi.org/10.1371/journal.pbio.3002333	PRJNA945389	Shpak2023	1933	Lund, Sweden	55	13
SRR23876577	H18	https://doi.org/10.1371/journal.pbio.3002333	PRJNA945389	Shpak2023	1933	Lund, Sweden	55	13
SRR23876578	H17	https://doi.org/10.1371/journal.pbio.3002333	PRJNA945389	Shpak2023	1933	Lund, Sweden	55	13
SRR23876579	H16	https://doi.org/10.1371/journal.pbio.3002333	PRJNA945389	Shpak2023	1933	Lund, Sweden	55	13
SRR23876580	H15	https://doi.org/10.1371/journal.pbio.3002333	PRJNA945389	Shpak2023	1933	Lund, Sweden	55	13
SRR23876581	H14	https://doi.org/10.1371/journal.pbio.3002333	PRJNA945389	Shpak2023	1933	Lund, Sweden	55	13
SRR23876585	H2	https://doi.org/10.1371/journal.pbio.3002333	PRJNA945389	Shpak2023	1933	Lund, Sweden	55	13
SRR23876586	H1	https://doi.org/10.1371/journal.pbio.3002333	PRJNA945389	Shpak2023	1933	Lund, Sweden	55	13
SRR11460805	Canton-S	https://onlinelibrary.wiley.com/doi/full/10.1111/1755-0998.13455	PRJNA618654	Wierzbicki2021	1935
SRR11846555	Crimea	https://doi.org/10.1093/molbev/msaa308	PRJNA634847	Schwarz2020	1936	Crimea, Ukraine	54	34
SRR11846565	Hikone-R	https://doi.org/10.1093/molbev/msaa308	PRJNA634847	Schwarz2020	1958	Japan	35	138
SRR457698	A2(BOG1)	https://doi.org/10.1016/j.tig.2014.07.009	PRJNA156883	Long2014	1962	Bogota, Colombia	5	-74
SRR457701	B4(RVC3)	https://doi.org/10.1016/j.tig.2014.07.009	PRJNA156883	Long2014	1963	California, USA	36	-119
SRR457707	A4(KSA2)	https://doi.org/10.1016/j.tig.2014.07.009	PRJNA156883	Long2014	1963	South Africa	-30	24
SRR457669	A5(VAG1)	https://doi.org/10.1016/j.tig.2014.07.009	PRJNA156883	Long2014	1965	Athens, Greece	38	24
SRR457697	A6(wild5B)	https://doi.org/10.1016/j.tig.2014.07.009	PRJNA156883	Long2014	1966	Georgia, USA	32	-83
SRR11846560	Harwich	https://doi.org/10.1093/molbev/msaa308	PRJNA634847	Schwarz2020	1967	Harwich, MA, USA	52	1
SRR13257684	RI75-1	https://doi.org/10.1093/molbev/msab368	PRJNA685394	Lange2021	1975	Providence, USA	42	-71
SRR14293140	RI75-10	https://doi.org/10.1093/molbev/msab368	PRJNA685394	Lange2021	1975	Providence, USA	42	-71
SRR14293191	RI75-2	https://doi.org/10.1093/molbev/msab368	PRJNA685394	Lange2021	1975	Providence, USA	42	-71
SRR14293233	RI75-4	https://doi.org/10.1093/molbev/msab368	PRJNA685394	Lange2021	1975	Providence, USA	42	-71
SRR14293574	RI75-5	https://doi.org/10.1093/molbev/msab368	PRJNA685394	Lange2021	1975	Providence, USA	42	-71
SRR14293576	RI75-6	https://doi.org/10.1093/molbev/msab368	PRJNA685394	Lange2021	1975	Providence, USA	42	-71
SRR14294393	RI75-7	https://doi.org/10.1093/molbev/msab368	PRJNA685394	Lange2021	1975	Providence, USA	42	-71
SRR14294796	RI75-11	https://doi.org/10.1093/molbev/msab368	PRJNA685394	Lange2021	1975	Providence, USA	42	-71
SRR14294899	RI75-12	https://doi.org/10.1093/molbev/msab368	PRJNA685394	Lange2021	1975	Providence, USA	42	-71
SRR14294940	RI75-13	https://doi.org/10.1093/molbev/msab368	PRJNA685394	Lange2021	1975	Providence, USA	42	-71
SRR11460801	Pi2	https://doi.org/10.1093/molbev/msaa308	PRJNA634847	Schwarz2020	1975
SRR14294944	RI77-50	https://doi.org/10.1093/molbev/msab368	PRJNA685394	Lange2021	1977	Providence, USA	42	-71
SRR14296430	RI77-51	https://doi.org/10.1093/molbev/msab368	PRJNA685394	Lange2021	1977	Providence, USA	42	-71
SRR14296646	RI77-52	https://doi.org/10.1093/molbev/msab368	PRJNA685394	Lange2021	1977	Providence, USA	42	-71
SRR14296993	RI77-53	https://doi.org/10.1093/molbev/msab368	PRJNA685394	Lange2021	1977	Providence, USA	42	-71
SRR14297433	RI77-61	https://doi.org/10.1093/molbev/msab368	PRJNA685394	Lange2021	1977	Providence, USA	42	-71
SRR14297455	RI77-55	https://doi.org/10.1093/molbev/msab368	PRJNA685394	Lange2021	1977	Providence, USA	42	-71
SRR14297771	RI77-58	https://doi.org/10.1093/molbev/msab368	PRJNA685394	Lange2021	1977	Providence, USA	42	-71
SRR14297795	RI77-56	https://doi.org/10.1093/molbev/msab368	PRJNA685394	Lange2021	1977	Providence, USA	42	-71
SRR14298064	RI77-54	https://doi.org/10.1093/molbev/msab368	PRJNA685394	Lange2021	1977	Providence, USA	42	-71
SRR14298094	RI77-60	https://doi.org/10.1093/molbev/msab368	PRJNA685394	Lange2021	1977	Providence, USA	42	-71
SRR14297434	RI78-12	https://doi.org/10.1093/molbev/msab368	PRJNA685394	Lange2021	1978	Providence, USA	42	-71
SRR14297441	RI78-1A	https://doi.org/10.1093/molbev/msab368	PRJNA685394	Lange2021	1978	Providence, USA	42	-71
SRR14297770	RI78-6	https://doi.org/10.1093/molbev/msab368	PRJNA685394	Lange2021	1978	Providence, USA	42	-71
SRR14297794	RI78-13	https://doi.org/10.1093/molbev/msab368	PRJNA685394	Lange2021	1978	Providence, USA	42	-71
SRR14297796	RI78-11	https://doi.org/10.1093/molbev/msab368	PRJNA685394	Lange2021	1978	Providence, USA	42	-71
SRR14297813	RI78-8	https://doi.org/10.1093/molbev/msab368	PRJNA685394	Lange2021	1978	Providence, USA	42	-71
SRR14297954	RI78-14	https://doi.org/10.1093/molbev/msab368	PRJNA685394	Lange2021	1978	Providence, USA	42	-71
SRR14298002	RI78-5	https://doi.org/10.1093/molbev/msab368	PRJNA685394	Lange2021	1978	Providence, USA	42	-71
SRR14298028	RI78-1B	https://doi.org/10.1093/molbev/msab368	PRJNA685394	Lange2021	1978	Providence, USA	42	-71
SRR14298055	RI78-7	https://doi.org/10.1093/molbev/msab368	PRJNA685394	Lange2021	1978	Providence, USA	42	-71
SRR14298091	RI78-9	https://doi.org/10.1093/molbev/msab368	PRJNA685394	Lange2021	1978	Providence, USA	42	-71
SRR14297456	RI79-7	https://doi.org/10.1093/molbev/msab368	PRJNA685394	Lange2021	1979	Providence, USA	42	-71
SRR14298093	RI79-3	https://doi.org/10.1093/molbev/msab368	PRJNA685394	Lange2021	1979	Providence, USA	42	-71
SRR14298105	RI79-1	https://doi.org/10.1093/molbev/msab368	PRJNA685394	Lange2021	1979	Providence, USA	42	-71
SRR14306822	RI79-20	https://doi.org/10.1093/molbev/msab368	PRJNA685394	Lange2021	1979	Providence, USA	42	-71
SRR14306823	RI79-10	https://doi.org/10.1093/molbev/msab368	PRJNA685394	Lange2021	1979	Providence, USA	42	-71
SRR14306824	RI79-9	https://doi.org/10.1093/molbev/msab368	PRJNA685394	Lange2021	1979	Providence, USA	42	-71
SRR14306825	RI79-19	https://doi.org/10.1093/molbev/msab368	PRJNA685394	Lange2021	1979	Providence, USA	42	-71
SRR14306826	RI79-17	https://doi.org/10.1093/molbev/msab368	PRJNA685394	Lange2021	1979	Providence, USA	42	-71
SRR14306827	RI79-16	https://doi.org/10.1093/molbev/msab368	PRJNA685394	Lange2021	1979	Providence, USA	42	-71
SRR14306828	RI79-15	https://doi.org/10.1093/molbev/msab368	PRJNA685394	Lange2021	1979	Providence, USA	42	-71
SRR14306829	RI79-14	https://doi.org/10.1093/molbev/msab368	PRJNA685394	Lange2021	1979	Providence, USA	42	-71
SRR14306830	RI79-13	https://doi.org/10.1093/molbev/msab368	PRJNA685394	Lange2021	1979	Providence, USA	42	-71
SRR14306831	RI79-12	https://doi.org/10.1093/molbev/msab368	PRJNA685394	Lange2021	1979	Providence, USA	42	-71
SRR14306842	RI79-11	https://doi.org/10.1093/molbev/msab368	PRJNA685394	Lange2021	1979	Providence, USA	42	-71
SRR14306821	RI80-2	https://doi.org/10.1093/molbev/msab368	PRJNA685394	Lange2021	1980	Providence, USA	42	-71
SRR14306841	RI80-15	https://doi.org/10.1093/molbev/msab368	PRJNA685394	Lange2021	1980	Providence, USA	42	-71
SRR14306843	RI80-13	https://doi.org/10.1093/molbev/msab368	PRJNA685394	Lange2021	1980	Providence, USA	42	-71
SRR14306844	RI80-11	https://doi.org/10.1093/molbev/msab368	PRJNA685394	Lange2021	1980	Providence, USA	42	-71
SRR14306845	RI80-9	https://doi.org/10.1093/molbev/msab368	PRJNA685394	Lange2021	1980	Providence, USA	42	-71
SRR14306846	RI80-8	https://doi.org/10.1093/molbev/msab368	PRJNA685394	Lange2021	1980	Providence, USA	42	-71
SRR14306847	RI80-7	https://doi.org/10.1093/molbev/msab368	PRJNA685394	Lange2021	1980	Providence, USA	42	-71
SRR14306848	RI80-6	https://doi.org/10.1093/molbev/msab368	PRJNA685394	Lange2021	1980	Providence, USA	42	-71
SRR14306849	RI80-5	https://doi.org/10.1093/molbev/msab368	PRJNA685394	Lange2021	1980	Providence, USA	42	-71
SRR14306850	RI80-4	https://doi.org/10.1093/molbev/msab368	PRJNA685394	Lange2021	1980	Providence, USA	42	-71
SRR14306832	RI83-9	https://doi.org/10.1093/molbev/msab368	PRJNA685394	Lange2021	1983	Providence, USA	42	-71
SRR14306833	RI83-8	https://doi.org/10.1093/molbev/msab368	PRJNA685394	Lange2021	1983	Providence, USA	42	-71
SRR14306834	RI83-7	https://doi.org/10.1093/molbev/msab368	PRJNA685394	Lange2021	1983	Providence, USA	42	-71
SRR14306835	RI83-6	https://doi.org/10.1093/molbev/msab368	PRJNA685394	Lange2021	1983	Providence, USA	42	-71
SRR14306836	RI83-5	https://doi.org/10.1093/molbev/msab368	PRJNA685394	Lange2021	1983	Providence, USA	42	-71
SRR14306837	RI83-4	https://doi.org/10.1093/molbev/msab368	PRJNA685394	Lange2021	1983	Providence, USA	42	-71
SRR14306838	RI83-3	https://doi.org/10.1093/molbev/msab368	PRJNA685394	Lange2021	1983	Providence, USA	42	-71
SRR14306839	RI83-2	https://doi.org/10.1093/molbev/msab368	PRJNA685394	Lange2021	1983	Providence, USA	42	-71
SRR14306840	RI83-1	https://doi.org/10.1093/molbev/msab368	PRJNA685394	Lange2021	1983	Providence, USA	42	-71
SRR189408	ZS11_1-HE	https://doi.org/10.1371/journal.pgen.1003080	PRJNA30085	Pool2012	1990	Zimbabwe	-18	28
SRR189409	ZS37_1-HE	https://doi.org/10.1371/journal.pgen.1003080	PRJNA30085	Pool2012	1990	Zimbabwe	-18	28
SRR900425	ZS5_1-HE	https://doi.org/10.1371/journal.pgen.1003080	PRJNA30085	Pool2012	1990	Zimbabwe	-18	28
SRR189411	ZS56_1-HE	https://doi.org/10.1371/journal.pgen.1003080	PRJNA30085	Pool2012	1990	Zimbabwe	-18	28
SRR1663598	ZH23	https://doi.org/10.1534/g3.114.015883	PRJNA268111	Grenier2015	1993	Zimbabwe	-19	29
SRR1663599	ZH26	https://doi.org/10.1534/g3.114.015883	PRJNA268111	Grenier2015	1993	Zimbabwe	-19	29
SRR1663600	ZH33	https://doi.org/10.1534/g3.114.015883	PRJNA268111	Grenier2015	1993	Zimbabwe	-19	29
SRR1663601	ZH42	https://doi.org/10.1534/g3.114.015883	PRJNA268111	Grenier2015	1993	Zimbabwe	-19	29
SRR1663602	ZS10	https://doi.org/10.1534/g3.114.015883	PRJNA268111	Grenier2015	1993	Zimbabwe	-19	29
SRR1663603	ZW09	https://doi.org/10.1534/g3.114.015883	PRJNA268111	Grenier2015	1993	Zimbabwe	-19	29
SRR1663604	ZW139	https://doi.org/10.1534/g3.114.015883	PRJNA268111	Grenier2015	1993	Zimbabwe	-19	29
SRR1663605	ZW140	https://doi.org/10.1534/g3.114.015883	PRJNA268111	Grenier2015	1993	Zimbabwe	-19	29
SRR1663606	ZW142	https://doi.org/10.1534/g3.114.015883	PRJNA268111	Grenier2015	1993	Zimbabwe	-19	29
SRR1663607	ZW144	https://doi.org/10.1534/g3.114.015883	PRJNA268111	Grenier2015	1993	Zimbabwe	-19	29
SRR1663608	ZW155	https://doi.org/10.1534/g3.114.015883	PRJNA268111	Grenier2015	1993	Zimbabwe	-19	29
SRR1663609	ZW177	https://doi.org/10.1534/g3.114.015883	PRJNA268111	Grenier2015	1993	Zimbabwe	-19	29
SRR1663610	ZW184	https://doi.org/10.1534/g3.114.015883	PRJNA268111	Grenier2015	1993	Zimbabwe	-19	29
SRR1663611	ZW185	https://doi.org/10.1534/g3.114.015883	PRJNA268111	Grenier2015	1993	Zimbabwe	-19	29
SRR1769729	ZW155	https://doi.org/10.1534/g3.114.015883	PRJNA268111	Grenier2015	1993	Zimbabwe	-19	29
SRR189420	ZK131_1	https://doi.org/10.1371/journal.pgen.1003080	PRJNA30085	Pool2012	1994	Zimbabwe	-17	29
SRR189421	ZK186_1	https://doi.org/10.1371/journal.pgen.1003080	PRJNA30085	Pool2012	1994	Zimbabwe	-17	29
SRR189422	ZK84_1	https://doi.org/10.1371/journal.pgen.1003080	PRJNA30085	Pool2012	1994	Zimbabwe	-17	29
SRR1662283	B04	https://doi.org/10.1534/g3.114.015883	PRJNA268111	Grenier2015	1995	Beijing, China	40	116
SRR1663528	B05	https://doi.org/10.1534/g3.114.015883	PRJNA268111	Grenier2015	1995	Beijing, China	40	116
SRR1663529	B10	https://doi.org/10.1534/g3.114.015883	PRJNA268111	Grenier2015	1995	Beijing, China	40	116
SRR1663530	B11	https://doi.org/10.1534/g3.114.015883	PRJNA268111	Grenier2015	1995	Beijing, China	40	116
SRR1663531	B12	https://doi.org/10.1534/g3.114.015883	PRJNA268111	Grenier2015	1995	Beijing, China	40	116
SRR1663532	B14	https://doi.org/10.1534/g3.114.015883	PRJNA268111	Grenier2015	1995	Beijing, China	40	116
SRR1663533	B23	https://doi.org/10.1534/g3.114.015883	PRJNA268111	Grenier2015	1995	Beijing, China	40	116
SRR1663534	B28	https://doi.org/10.1534/g3.114.015883	PRJNA268111	Grenier2015	1995	Beijing, China	40	116
SRR1663535	B38	https://doi.org/10.1534/g3.114.015883	PRJNA268111	Grenier2015	1995	Beijing, China	40	116
SRR1663536	B42	https://doi.org/10.1534/g3.114.015883	PRJNA268111	Grenier2015	1995	Beijing, China	40	116
SRR1663537	B43	https://doi.org/10.1534/g3.114.015883	PRJNA268111	Grenier2015	1995	Beijing, China	40	116
SRR1663538	B51	https://doi.org/10.1534/g3.114.015883	PRJNA268111	Grenier2015	1995	Beijing, China	40	116
SRR1663539	B52	https://doi.org/10.1534/g3.114.015883	PRJNA268111	Grenier2015	1995	Beijing, China	40	116
SRR1663540	B54	https://doi.org/10.1534/g3.114.015883	PRJNA268111	Grenier2015	1995	Beijing, China	40	116
SRR1663541	B59	https://doi.org/10.1534/g3.114.015883	PRJNA268111	Grenier2015	1995	Beijing, China	40	116
SRR189100	GA125_1-HE	https://doi.org/10.1371/journal.pgen.1003080	PRJNA30085	Pool2012	2002	Gabon	-2	14
SRR189101	GA129_1-HE	https://doi.org/10.1371/journal.pgen.1003080	PRJNA30085	Pool2012	2002	Gabon	-2	14
SRR189102	GA130_1-HE	https://doi.org/10.1371/journal.pgen.1003080	PRJNA30085	Pool2012	2002	Gabon	-2	14
SRR189104	GA132_1-HE	https://doi.org/10.1371/journal.pgen.1003080	PRJNA30085	Pool2012	2002	Gabon	-2	14
SRR189105	GA141_1-HE	https://doi.org/10.1371/journal.pgen.1003080	PRJNA30085	Pool2012	2002	Gabon	-2	14
SRR189106	GA145_1-HE	https://doi.org/10.1371/journal.pgen.1003080	PRJNA30085	Pool2012	2002	Gabon	-2	14
SRR189107	GA160_1-HE	https://doi.org/10.1371/journal.pgen.1003080	PRJNA30085	Pool2012	2002	Gabon	-2	14
SRR218317	GA185_1-HE	https://doi.org/10.1371/journal.pgen.1003080	PRJNA30085	Pool2012	2002	Gabon	-2	14
SRR097730	GA187_1-HE	https://doi.org/10.1371/journal.pgen.1003080	PRJNA30085	Pool2012	2002	Gabon	-2	14
SRR189109	GA191_1-HE	https://doi.org/10.1371/journal.pgen.1003080	PRJNA30085	Pool2012	2002	Gabon	-2	14
SRR1663561	N01	https://doi.org/10.1534/g3.114.015883	PRJNA268111	Grenier2015	2003	Netherlands	52	5
SRR1663562	N02	https://doi.org/10.1534/g3.114.015883	PRJNA268111	Grenier2015	2003	Netherlands	52	5
SRR1663563	N03	https://doi.org/10.1534/g3.114.015883	PRJNA268111	Grenier2015	2003	Netherlands	52	5
SRR1663564	N04	https://doi.org/10.1534/g3.114.015883	PRJNA268111	Grenier2015	2003	Netherlands	52	5
SRR1663565	N07	https://doi.org/10.1534/g3.114.015883	PRJNA268111	Grenier2015	2003	Netherlands	52	5
SRR1663566	N10	https://doi.org/10.1534/g3.114.015883	PRJNA268111	Grenier2015	2003	Netherlands	52	5
SRR1663567	N11	https://doi.org/10.1534/g3.114.015883	PRJNA268111	Grenier2015	2003	Netherlands	52	5
SRR1663568	N13	https://doi.org/10.1534/g3.114.015883	PRJNA268111	Grenier2015	2003	Netherlands	52	5
SRR1663569	N14	https://doi.org/10.1534/g3.114.015883	PRJNA268111	Grenier2015	2003	Netherlands	52	5
SRR1663570	N15	https://doi.org/10.1534/g3.114.015883	PRJNA268111	Grenier2015	2003	Netherlands	52	5
SRR1663571	N16	https://doi.org/10.1534/g3.114.015883	PRJNA268111	Grenier2015	2003	Netherlands	52	5
SRR1663572	N17	https://doi.org/10.1534/g3.114.015883	PRJNA268111	Grenier2015	2003	Netherlands	52	5
SRR1663573	N18	https://doi.org/10.1534/g3.114.015883	PRJNA268111	Grenier2015	2003	Netherlands	52	5
SRR1663574	N19	https://doi.org/10.1534/g3.114.015883	PRJNA268111	Grenier2015	2003	Netherlands	52	5
SRR1663575	N22	https://doi.org/10.1534/g3.114.015883	PRJNA268111	Grenier2015	2003	Netherlands	52	5
SRR1663576	N23	https://doi.org/10.1534/g3.114.015883	PRJNA268111	Grenier2015	2003	Netherlands	52	5
SRR1663577	N25	https://doi.org/10.1534/g3.114.015883	PRJNA268111	Grenier2015	2003	Netherlands	52	5
SRR1663578	N29	https://doi.org/10.1534/g3.114.015883	PRJNA268111	Grenier2015	2003	Netherlands	52	5
SRR1663579	N30	https://doi.org/10.1534/g3.114.015883	PRJNA268111	Grenier2015	2003	Netherlands	52	5
SRR1663580	T01	https://doi.org/10.1534/g3.114.015883	PRJNA268111	Grenier2015	2003	Tasmania, Australia	-43	147
SRR1663581	T04	https://doi.org/10.1534/g3.114.015883	PRJNA268111	Grenier2015	2003	Tasmania, Australia	-43	147
SRR1663582	T05	https://doi.org/10.1534/g3.114.015883	PRJNA268111	Grenier2015	2003	Tasmania, Australia	-43	147
SRR1663583	T07	https://doi.org/10.1534/g3.114.015883	PRJNA268111	Grenier2015	2003	Tasmania, Australia	-43	147
SRR1663584	T09	https://doi.org/10.1534/g3.114.015883	PRJNA268111	Grenier2015	2003	Tasmania, Australia	-43	147
SRR1663585	T10 female	https://doi.org/10.1534/g3.114.015883	PRJNA268111	Grenier2015	2003	Tasmania, Australia	-43	147
SRR1663586	T14A	https://doi.org/10.1534/g3.114.015883	PRJNA268111	Grenier2015	2003	Tasmania, Australia	-43	147
SRR1663587	T22A	https://doi.org/10.1534/g3.114.015883	PRJNA268111	Grenier2015	2003	Tasmania, Australia	-43	147
SRR1663588	T23	https://doi.org/10.1534/g3.114.015883	PRJNA268111	Grenier2015	2003	Tasmania, Australia	-43	147
SRR1663589	T24	https://doi.org/10.1534/g3.114.015883	PRJNA268111	Grenier2015	2003	Tasmania, Australia	-43	147
SRR1663590	T25A	https://doi.org/10.1534/g3.114.015883	PRJNA268111	Grenier2015	2003	Tasmania, Australia	-43	147
SRR1663591	T29A	https://doi.org/10.1534/g3.114.015883	PRJNA268111	Grenier2015	2003	Tasmania, Australia	-43	147
SRR1663592	T30	https://doi.org/10.1534/g3.114.015883	PRJNA268111	Grenier2015	2003	Tasmania, Australia	-43	147
SRR1663593	T35	https://doi.org/10.1534/g3.114.015883	PRJNA268111	Grenier2015	2003	Tasmania, Australia	-43	147
SRR1663594	T36B	https://doi.org/10.1534/g3.114.015883	PRJNA268111	Grenier2015	2003	Tasmania, Australia	-43	147
SRR1663595	T39	https://doi.org/10.1534/g3.114.015883	PRJNA268111	Grenier2015	2003	Tasmania, Australia	-43	147
SRR1663596	T43A	https://doi.org/10.1534/g3.114.015883	PRJNA268111	Grenier2015	2003	Tasmania, Australia	-43	147
SRR1663597	T45B	https://doi.org/10.1534/g3.114.015883	PRJNA268111	Grenier2015	2003	Tasmania, Australia	-43	147
SRR1525697	NC_ra_03_n	https://doi.org/10.1093/molbev/msab259	PRJNA308584	Kapun2021	2003	USA	35.77	-78.63
SRR1663542	I01	https://doi.org/10.1534/g3.114.015883	PRJNA268111	Grenier2015	2004	Ithaca, USA	42	-76
SRR1663543	I02	https://doi.org/10.1534/g3.114.015883	PRJNA268111	Grenier2015	2004	Ithaca, USA	42	-76
SRR1663544	I03	https://doi.org/10.1534/g3.114.015883	PRJNA268111	Grenier2015	2004	Ithaca, USA	42	-76
SRR1663545	I04	https://doi.org/10.1534/g3.114.015883	PRJNA268111	Grenier2015	2004	Ithaca, USA	42	-76
SRR1663546	I06	https://doi.org/10.1534/g3.114.015883	PRJNA268111	Grenier2015	2004	Ithaca, USA	42	-76
SRR1663547	I07	https://doi.org/10.1534/g3.114.015883	PRJNA268111	Grenier2015	2004	Ithaca, USA	42	-76
SRR1663548	I13	https://doi.org/10.1534/g3.114.015883	PRJNA268111	Grenier2015	2004	Ithaca, USA	42	-76
SRR1663549	I16	https://doi.org/10.1534/g3.114.015883	PRJNA268111	Grenier2015	2004	Ithaca, USA	42	-76
SRR1663550	I17	https://doi.org/10.1534/g3.114.015883	PRJNA268111	Grenier2015	2004	Ithaca, USA	42	-76
SRR1663551	I22	https://doi.org/10.1534/g3.114.015883	PRJNA268111	Grenier2015	2004	Ithaca, USA	42	-76
SRR1663552	I23	https://doi.org/10.1534/g3.114.015883	PRJNA268111	Grenier2015	2004	Ithaca, USA	42	-76
SRR1663553	I24	https://doi.org/10.1534/g3.114.015883	PRJNA268111	Grenier2015	2004	Ithaca, USA	42	-76
SRR1663554	I26	https://doi.org/10.1534/g3.114.015883	PRJNA268111	Grenier2015	2004	Ithaca, USA	42	-76
SRR1663555	I29	https://doi.org/10.1534/g3.114.015883	PRJNA268111	Grenier2015	2004	Ithaca, USA	42	-76
SRR1663556	I31	https://doi.org/10.1534/g3.114.015883	PRJNA268111	Grenier2015	2004	Ithaca, USA	42	-76
SRR1663557	I33	https://doi.org/10.1534/g3.114.015883	PRJNA268111	Grenier2015	2004	Ithaca, USA	42	-76
SRR1663558	I34	https://doi.org/10.1534/g3.114.015883	PRJNA268111	Grenier2015	2004	Ithaca, USA	42	-76
SRR1663559	I35	https://doi.org/10.1534/g3.114.015883	PRJNA268111	Grenier2015	2004	Ithaca, USA	42	-76
SRR1663560	I38	https://doi.org/10.1534/g3.114.015883	PRJNA268111	Grenier2015	2004	Ithaca, USA	42	-76
SRR189041	CO1_1-HE	https://doi.org/10.1371/journal.pgen.1003080	PRJNA30085	Pool2012	2004	Cameroon	6	10
SRR098916	CO10b-3_1	https://doi.org/10.1371/journal.pgen.1003080	PRJNA30085	Pool2012	2004	Cameroon	6	10
SRR189044	CO10N_2-HE	https://doi.org/10.1371/journal.pgen.1003080	PRJNA30085	Pool2012	2004	Cameroon	6	10
SRR189045	CO13N_1-HE	https://doi.org/10.1371/journal.pgen.1003080	PRJNA30085	Pool2012	2004	Cameroon	6	10
SRR189046	CO14_1-HE	https://doi.org/10.1371/journal.pgen.1003080	PRJNA30085	Pool2012	2004	Cameroon	6	10
SRR189047	CO15N_1-HE	https://doi.org/10.1371/journal.pgen.1003080	PRJNA30085	Pool2012	2004	Cameroon	6	10
SRR189048	CO16_1-HE	https://doi.org/10.1371/journal.pgen.1003080	PRJNA30085	Pool2012	2004	Cameroon	6	10
SRR105048	CO16-3_2	https://doi.org/10.1371/journal.pgen.1003080	PRJNA30085	Pool2012	2004	Cameroon	6	10
SRR189049	CO2_1-HE	https://doi.org/10.1371/journal.pgen.1003080	PRJNA30085	Pool2012	2004	Cameroon	6	10
SRR189050	CO4N_1-HE	https://doi.org/10.1371/journal.pgen.1003080	PRJNA30085	Pool2012	2004	Cameroon	6	10
SRR098915	CO8b-3_1	https://doi.org/10.1371/journal.pgen.1003080	PRJNA30085	Pool2012	2004	Cameroon	6	10
SRR189053	CO8N_1-HE	https://doi.org/10.1371/journal.pgen.1003080	PRJNA30085	Pool2012	2004	Cameroon	6	10
SRR306633	CO9N_1-HE	https://doi.org/10.1371/journal.pgen.1003080	PRJNA30085	Pool2012	2004	Cameroon	6	10
SRR189263	NG10N_1-HE	https://doi.org/10.1371/journal.pgen.1003080	PRJNA30085	Pool2012	2004	Nigeria	12	13
SRR189264	NG1N_1-HE	https://doi.org/10.1371/journal.pgen.1003080	PRJNA30085	Pool2012	2004	Nigeria	12	13
SRR189414	NG3N_1-HE	https://doi.org/10.1371/journal.pgen.1003080	PRJNA30085	Pool2012	2004	Nigeria	12	13
SRR189266	NG6N_1-HE	https://doi.org/10.1371/journal.pgen.1003080	PRJNA30085	Pool2012	2004	Nigeria	12	13
SRR189267	NG7_1-HE	https://doi.org/10.1371/journal.pgen.1003080	PRJNA30085	Pool2012	2004	Nigeria	12	13
SRR189268	NG9_1-HE	https://doi.org/10.1371/journal.pgen.1003080	PRJNA30085	Pool2012	2004	Nigeria	12	13
SRR189115	GU11-3_1	https://doi.org/10.1371/journal.pgen.1003080	PRJNA30085	Pool2012	2005	Guinea	11	12
SRR189117	GU2_1-HE	https://doi.org/10.1371/journal.pgen.1003080	PRJNA30085	Pool2012	2005	Guinea	11	12
SRR189118	GU3-3_1	https://doi.org/10.1371/journal.pgen.1003080	PRJNA30085	Pool2012	2005	Guinea	11	12
SRR189120	GU6_1-HE	https://doi.org/10.1371/journal.pgen.1003080	PRJNA30085	Pool2012	2005	Guinea	11	12
SRR189121	GU7_1-HE	https://doi.org/10.1371/journal.pgen.1003080	PRJNA30085	Pool2012	2005	Guinea	11	12
SRR189122	GU9_1-HE	https://doi.org/10.1371/journal.pgen.1003080	PRJNA30085	Pool2012	2005	Guinea	11	12
SRR098323	UG17-3_1	https://doi.org/10.1371/journal.pgen.1003080	PRJNA30085	Pool2012	2005	Uganda	1	33
SRR189412	UG19_1-HE	https://doi.org/10.1371/journal.pgen.1003080	PRJNA30085	Pool2012	2005	Uganda	1	33
SRR189265	UG28N_1-HE	https://doi.org/10.1371/journal.pgen.1003080	PRJNA30085	Pool2012	2005	Uganda	1	33
SRR098324	UG40-3_1	https://doi.org/10.1371/journal.pgen.1003080	PRJNA30085	Pool2012	2005	Uganda	1	33
SRR189415	UG5N_1-HE	https://doi.org/10.1371/journal.pgen.1003080	PRJNA30085	Pool2012	2005	Uganda	1	33
SRR189416	UG7_1-HE	https://doi.org/10.1371/journal.pgen.1003080	PRJNA30085	Pool2012	2005	Uganda	1	33
SRR1525695	GA_ha_08_spring	https://doi.org/10.1093/molbev/msab259	PRJNA308584	Kapun2021	2008	USA	30.99	-83.37
SRR189056	ED10N_1-HE	https://doi.org/10.1371/journal.pgen.1003080	PRJNA30085	Pool2012	2008	Ethiopia	7	39
SRR189058	ED2_1-HE	https://doi.org/10.1371/journal.pgen.1003080	PRJNA30085	Pool2012	2008	Ethiopia	7	39
SRR189059	ED3_1-HE	https://doi.org/10.1371/journal.pgen.1003080	PRJNA30085	Pool2012	2008	Ethiopia	7	39
SRR189073	ED55-2_1	https://doi.org/10.1371/journal.pgen.1003080	PRJNA30085	Pool2012	2008	Ethiopia	7	39
SRR189075	ED56-2_1	https://doi.org/10.1371/journal.pgen.1003080	PRJNA30085	Pool2012	2008	Ethiopia	7	39
SRR189076	ED5N_1-HE	https://doi.org/10.1371/journal.pgen.1003080	PRJNA30085	Pool2012	2008	Ethiopia	7	39
SRR189077	ED6N_1-HE	https://doi.org/10.1371/journal.pgen.1003080	PRJNA30085	Pool2012	2008	Ethiopia	7	39
SRR189078	EZ2_1-HE	https://doi.org/10.1371/journal.pgen.1003080	PRJNA30085	Pool2012	2008	Ethiopia	8	39
SRR189082	EZ25_1-HE	https://doi.org/10.1371/journal.pgen.1003080	PRJNA30085	Pool2012	2008	Ethiopia	8	39
SRR189083	EZ5N_1-HE	https://doi.org/10.1371/journal.pgen.1003080	PRJNA30085	Pool2012	2008	Ethiopia	8	39
SRR189084	EZ63-1-3_1	https://doi.org/10.1371/journal.pgen.1003080	PRJNA30085	Pool2012	2008	Ethiopia	8	39
SRR189269	RC1_1-HE	https://doi.org/10.1371/journal.pgen.1003080	PRJNA30085	Pool2012	2008	Rwanda	-2	28
SRR189270	RC5_1-HE	https://doi.org/10.1371/journal.pgen.1003080	PRJNA30085	Pool2012	2008	Rwanda	-2	28
SRR189374	RG10_1-HE	https://doi.org/10.1371/journal.pgen.1003080	PRJNA30085	Pool2012	2008	Rwanda	-2	29
SRR189375	RG11N_1-HE	https://doi.org/10.1371/journal.pgen.1003080	PRJNA30085	Pool2012	2008	Rwanda	-2	29
SRR306634	RG13N_1-HE	https://doi.org/10.1371/journal.pgen.1003080	PRJNA30085	Pool2012	2008	Rwanda	-2	29
SRR189377	RG15_1-HE	https://doi.org/10.1371/journal.pgen.1003080	PRJNA30085	Pool2012	2008	Rwanda	-2	29
SRR189392	RG15_2-HE	https://doi.org/10.1371/journal.pgen.1003080	PRJNA30085	Pool2012	2008	Rwanda	-2	29
SRR306619	RG18N_1-HE	https://doi.org/10.1371/journal.pgen.1003080	PRJNA30085	Pool2012	2008	Rwanda	-2	29
SRR189380	RG19_1-HE	https://doi.org/10.1371/journal.pgen.1003080	PRJNA30085	Pool2012	2008	Rwanda	-2	29
SRR189381	RG2_2-HE	https://doi.org/10.1371/journal.pgen.1003080	PRJNA30085	Pool2012	2008	Rwanda	-2	29
SRR189382	RG21N_1-HE	https://doi.org/10.1371/journal.pgen.1003080	PRJNA30085	Pool2012	2008	Rwanda	-2	29
SRR189383	RG22_1-HE	https://doi.org/10.1371/journal.pgen.1003080	PRJNA30085	Pool2012	2008	Rwanda	-2	29
SRR189385	RG25_1-HE	https://doi.org/10.1371/journal.pgen.1003080	PRJNA30085	Pool2012	2008	Rwanda	-2	29
SRR189386	RG28_1-HE	https://doi.org/10.1371/journal.pgen.1003080	PRJNA30085	Pool2012	2008	Rwanda	-2	29
SRR189387	RG3_1-HE	https://doi.org/10.1371/journal.pgen.1003080	PRJNA30085	Pool2012	2008	Rwanda	-2	29
SRR189388	RG32N_1-HE	https://doi.org/10.1371/journal.pgen.1003080	PRJNA30085	Pool2012	2008	Rwanda	-2	29
SRR189389	RG33_1-HE	https://doi.org/10.1371/journal.pgen.1003080	PRJNA30085	Pool2012	2008	Rwanda	-2	29
SRR189390	RG34_1-HE	https://doi.org/10.1371/journal.pgen.1003080	PRJNA30085	Pool2012	2008	Rwanda	-2	29
SRR189391	RG35_1-HE	https://doi.org/10.1371/journal.pgen.1003080	PRJNA30085	Pool2012	2008	Rwanda	-2	29
SRR189378	RG35_2-HE	https://doi.org/10.1371/journal.pgen.1003080	PRJNA30085	Pool2012	2008	Rwanda	-2	29
SRR189393	RG36_1-HE	https://doi.org/10.1371/journal.pgen.1003080	PRJNA30085	Pool2012	2008	Rwanda	-2	29
SRR306622	RG37N_1-HE	https://doi.org/10.1371/journal.pgen.1003080	PRJNA30085	Pool2012	2008	Rwanda	-2	29
SRR189395	RG38N_1-HE	https://doi.org/10.1371/journal.pgen.1003080	PRJNA30085	Pool2012	2008	Rwanda	-2	29
SRR306630	RG39_1-HE	https://doi.org/10.1371/journal.pgen.1003080	PRJNA30085	Pool2012	2008	Rwanda	-2	29
SRR306629	RG4N_1-HE	https://doi.org/10.1371/journal.pgen.1003080	PRJNA30085	Pool2012	2008	Rwanda	-2	29
SRR189398	RG5_1-HE	https://doi.org/10.1371/journal.pgen.1003080	PRJNA30085	Pool2012	2008	Rwanda	-2	29
SRR306624	RG6N_1-HE	https://doi.org/10.1371/journal.pgen.1003080	PRJNA30085	Pool2012	2008	Rwanda	-2	29
SRR189400	RG7_1-HE	https://doi.org/10.1371/journal.pgen.1003080	PRJNA30085	Pool2012	2008	Rwanda	-2	29
SRR306621	RG8_1-HE	https://doi.org/10.1371/journal.pgen.1003080	PRJNA30085	Pool2012	2008	Rwanda	-2	29
SRR189407	RG9_1-HE	https://doi.org/10.1371/journal.pgen.1003080	PRJNA30085	Pool2012	2008	Rwanda	-2	29
SRR1525698	ME_bo_09_fall.r1	https://doi.org/10.1093/molbev/msab259	PRJNA308584	Kapun2021	2009	USA	44	-69.96
SRR1525699	ME_bo_09_fall.r2	https://doi.org/10.1093/molbev/msab259	PRJNA308584	Kapun2021	2009	USA	44	-69.96
SRR1525768	PA_li_09_spring	https://doi.org/10.1093/molbev/msab259	PRJNA308584	Kapun2021	2009	USA	39.88	-75.41
SRR189242	KN133N_1-HE	https://doi.org/10.1371/journal.pgen.1003080	PRJNA30085	Pool2012	2009	Kenya	0	36
SRR189239	KN20N_1-HE	https://doi.org/10.1371/journal.pgen.1003080	PRJNA30085	Pool2012	2009	Kenya	0	36
SRR189243	KN34_1-HE	https://doi.org/10.1371/journal.pgen.1003080	PRJNA30085	Pool2012	2009	Kenya	0	36
SRR189245	KN35_1-HE	https://doi.org/10.1371/journal.pgen.1003080	PRJNA30085	Pool2012	2009	Kenya	0	36
SRR189246	KN6_1-HE	https://doi.org/10.1371/journal.pgen.1003080	PRJNA30085	Pool2012	2009	Kenya	0	36
SRR189248	KN73-1-3_1	https://doi.org/10.1371/journal.pgen.1003080	PRJNA30085	Pool2012	2009	Kenya	0	36
SRR189249	KO10-1-3_1	https://doi.org/10.1371/journal.pgen.1003080	PRJNA30085	Pool2012	2009	Kenya	0	36
SRR189250	KO10-1-3_2	https://doi.org/10.1371/journal.pgen.1003080	PRJNA30085	Pool2012	2009	Kenya	0	36
SRR189251	KO2-1-3_1	https://doi.org/10.1371/journal.pgen.1003080	PRJNA30085	Pool2012	2009	Kenya	0	36
SRR189252	KO6-1-3_1	https://doi.org/10.1371/journal.pgen.1003080	PRJNA30085	Pool2012	2009	Kenya	0	36
SRR189254	KR39_1-HE	https://doi.org/10.1371/journal.pgen.1003080	PRJNA30085	Pool2012	2009	Kenya	0	36
SRR189255	KR42_1-HE	https://doi.org/10.1371/journal.pgen.1003080	PRJNA30085	Pool2012	2009	Kenya	0	36
SRR189256	KR4N_1-HE	https://doi.org/10.1371/journal.pgen.1003080	PRJNA30085	Pool2012	2009	Kenya	0	36
SRR189257	KR54-1-3_1	https://doi.org/10.1371/journal.pgen.1003080	PRJNA30085	Pool2012	2009	Kenya	0	36
SRR189259	KR68-1-3_1	https://doi.org/10.1371/journal.pgen.1003080	PRJNA30085	Pool2012	2009	Kenya	0	36
SRR189260	KR7_1-HE	https://doi.org/10.1371/journal.pgen.1003080	PRJNA30085	Pool2012	2009	Kenya	0	36
SRR189261	KT1_1-HE	https://doi.org/10.1371/journal.pgen.1003080	PRJNA30085	Pool2012	2009	Kenya	-1	37
SRR189262	KT6_1-HE	https://doi.org/10.1371/journal.pgen.1003080	PRJNA30085	Pool2012	2009	Kenya	-1	37
SRR189272	TZ10_1-HE	https://doi.org/10.1371/journal.pgen.1003080	PRJNA30085	Pool2012	2009	Tanzania	-9	33
SRR189273	TZ14_1-HE	https://doi.org/10.1371/journal.pgen.1003080	PRJNA30085	Pool2012	2009	Tanzania	-9	33
SRR189274	TZ8_1-HE	https://doi.org/10.1371/journal.pgen.1003080	PRJNA30085	Pool2012	2009	Tanzania	-9	33
SRR1525694	FL_ho_10_fall	https://doi.org/10.1093/molbev/msab259	PRJNA308584	Kapun2021	2010	USA	25.5	-80.48
SRR1525696	SC_eu_10_spring	https://doi.org/10.1093/molbev/msab259	PRJNA308584	Kapun2021	2010	USA	33.39	-80.34
SRR1525770	PA_li_10_spring	https://doi.org/10.1093/molbev/msab259	PRJNA308584	Kapun2021	2010	USA	39.88	-75.41
SRR189038	CK1_1-HE	https://doi.org/10.1371/journal.pgen.1003080	PRJNA30085	Pool2012	2010	Congo	1	25
SRR189040	CK2_1-HE	https://doi.org/10.1371/journal.pgen.1003080	PRJNA30085	Pool2012	2010	Congo	1	25
SRR189088	FR14_1-HE	https://doi.org/10.1371/journal.pgen.1003080	PRJNA30085	Pool2012	2010	France	46	5
SRR189089	FR151_1-HE	https://doi.org/10.1371/journal.pgen.1003080	PRJNA30085	Pool2012	2010	France	46	5
SRR189090	FR180_2-HE	https://doi.org/10.1371/journal.pgen.1003080	PRJNA30085	Pool2012	2010	France	46	5
SRR189091	FR207_2-HE	https://doi.org/10.1371/journal.pgen.1003080	PRJNA30085	Pool2012	2010	France	46	5
SRR189092	FR217_1-HE	https://doi.org/10.1371/journal.pgen.1003080	PRJNA30085	Pool2012	2010	France	46	5
SRR189093	FR229_2-HE	https://doi.org/10.1371/journal.pgen.1003080	PRJNA30085	Pool2012	2010	France	46	5
SRR189094	FR310_1-HE	https://doi.org/10.1371/journal.pgen.1003080	PRJNA30085	Pool2012	2010	France	46	5
SRR189095	FR361_1-HE	https://doi.org/10.1371/journal.pgen.1003080	PRJNA30085	Pool2012	2010	France	46	5
SRR189096	FR70_2-HE	https://doi.org/10.1371/journal.pgen.1003080	PRJNA30085	Pool2012	2010	France	46	5
SRR306623	SP173_1-HE	https://doi.org/10.1371/journal.pgen.1003080	PRJNA30085	Pool2012	2010	South Africa	-24	31
SRR306632	SP188_1-HE	https://doi.org/10.1371/journal.pgen.1003080	PRJNA30085	Pool2012	2010	South Africa	-24	31
SRR189277	SP221_1-HE	https://doi.org/10.1371/journal.pgen.1003080	PRJNA30085	Pool2012	2010	South Africa	-24	31
SRR306631	SP235_1-HE	https://doi.org/10.1371/journal.pgen.1003080	PRJNA30085	Pool2012	2010	South Africa	-24	31
SRR189279	SP241_1-HE	https://doi.org/10.1371/journal.pgen.1003080	PRJNA30085	Pool2012	2010	South Africa	-24	31
SRR306614	SP254_1-HE	https://doi.org/10.1371/journal.pgen.1003080	PRJNA30085	Pool2012	2010	South Africa	-24	31
SRR189281	SP80_1-HE	https://doi.org/10.1371/journal.pgen.1003080	PRJNA30085	Pool2012	2010	South Africa	-24	31
SRR306611	UM118_1-HE	https://doi.org/10.1371/journal.pgen.1003080	PRJNA30085	Pool2012	2010	Uganda	2	31
SRR306609	UM37_1-HE	https://doi.org/10.1371/journal.pgen.1003080	PRJNA30085	Pool2012	2010	Uganda	2	31
SRR306612	UM526_1-HE	https://doi.org/10.1371/journal.pgen.1003080	PRJNA30085	Pool2012	2010	Uganda	2	31
SRR189424	ZI261_1-HE	https://doi.org/10.1371/journal.pgen.1003080	PRJNA30085	Pool2012	2010	Zambia	-17	29
SRR189425	ZI268_1-HE	https://doi.org/10.1371/journal.pgen.1003080	PRJNA30085	Pool2012	2010	Zambia	-17	29
SRR189426	ZI468_1-HE	https://doi.org/10.1371/journal.pgen.1003080	PRJNA30085	Pool2012	2010	Zambia	-17	29
SRR189423	ZI91_1-HE	https://doi.org/10.1371/journal.pgen.1003080	PRJNA30085	Pool2012	2010	Zambia	-17	29
SRR306616	ZL130_1-HE	https://doi.org/10.1371/journal.pgen.1003080	PRJNA30085	Pool2012	2010	Zambia	-18	26
SRR306618	ZO12_1-HE	https://doi.org/10.1371/journal.pgen.1003080	PRJNA30085	Pool2012	2010	Zambia	-12	26
SRR189283	ZO65_1-HE	https://doi.org/10.1371/journal.pgen.1003080	PRJNA30085	Pool2012	2010	Zambia	-12	26
SRR1525773	PA_li_11_fall	https://doi.org/10.1093/molbev/msab259	PRJNA308584	Kapun2021	2011	USA	39.88	-75.41
SRR3590548	ES_ba_12_fall	https://doi.org/10.1093/molbev/msab259	PRJNA308584	Kapun2021	2012	Spain	41.38	2.17
SRR3590549	ES_ba_12_spring	https://doi.org/10.1093/molbev/msab259	PRJNA308584	Kapun2021	2012	Spain	41.38	2.17
SRR3590550	VA_ch_12_fall	https://doi.org/10.1093/molbev/msab259	PRJNA308584	Kapun2021	2012	USA	38	-78.47
SRR3590551	VA_ch_12_spring	https://doi.org/10.1093/molbev/msab259	PRJNA308584	Kapun2021	2012	USA	38	-78.47
SRR3590552	AT_gr_12_fall	https://doi.org/10.1093/molbev/msab259	PRJNA308584	Kapun2021	2012	Austria	48.2	16.37
SRR3590553	AT_gr_12_spring	https://doi.org/10.1093/molbev/msab259	PRJNA308584	Kapun2021	2012	Austria	48.2	16.37
SRR3590554	WI_cp_12_frost	https://doi.org/10.1093/molbev/msab259	PRJNA308584	Kapun2021	2012	USA	43.11	-89.65
SRR3590555	WI_cp_12_spring	https://doi.org/10.1093/molbev/msab259	PRJNA308584	Kapun2021	2012	USA	43.11	-89.65
SRR3590556	MA_la_12_fall	https://doi.org/10.1093/molbev/msab259	PRJNA308584	Kapun2021	2012	USA	42.45	-71.67
SRR3590557	MA_la_12_spring	https://doi.org/10.1093/molbev/msab259	PRJNA308584	Kapun2021	2012	USA	42.45	-71.67
SRR3590558	NY_it_12_fall	https://doi.org/10.1093/molbev/msab259	PRJNA308584	Kapun2021	2012	USA	42.44	-76.5
SRR3590559	NY_it_12_spring	https://doi.org/10.1093/molbev/msab259	PRJNA308584	Kapun2021	2012	USA	42.44	-76.5
SRR3590560	PA_li_12_fall	https://doi.org/10.1093/molbev/msab259	PRJNA308584	Kapun2021	2012	USA	39.88	-75.41
SRR3590561	PA_li_12_spring	https://doi.org/10.1093/molbev/msab259	PRJNA308584	Kapun2021	2012	USA	39.88	-75.41
SRR3590562	WI_cp_12_fall	https://doi.org/10.1093/molbev/msab259	PRJNA308584	Kapun2021	2012	USA	43.11	-89.65
SRR3590563	PA_li_12_sum	https://doi.org/10.1093/molbev/msab259	PRJNA308584	Kapun2021	2012	USA	39.88	-75.41
SRR3939042	CA_es_12_spring	https://doi.org/10.1093/molbev/msab259	PRJNA308584	Kapun2021	2012	USA	38.68	-122.05
SRR3939043	CA_es_12_fall	https://doi.org/10.1093/molbev/msab259	PRJNA308584	Kapun2021	2012	USA	38.68	-122.05
SRR3939054	CA_pl_12_fall	https://doi.org/10.1093/molbev/msab259	PRJNA308584	Kapun2021	2012	USA	38.74	-120.74
SRR3939081	CA_st_12_fall	https://doi.org/10.1093/molbev/msab259	PRJNA308584	Kapun2021	2012	USA	38.02	-121.2
SRR3939093	CA_tu_12_fall	https://doi.org/10.1093/molbev/msab259	PRJNA308584	Kapun2021	2012	USA	37.97	-120.26
SRR3939100	CA_st_12_frost	https://doi.org/10.1093/molbev/msab259	PRJNA308584	Kapun2021	2012	USA	38.02	-121.2
SRR3939101	CA_tu_12_frost	https://doi.org/10.1093/molbev/msab259	PRJNA308584	Kapun2021	2012	USA	37.97	-120.26
SRR3939102	CA_pl_12_frost	https://doi.org/10.1093/molbev/msab259	PRJNA308584	Kapun2021	2012	USA	38.74	-120.74
SRR3939103	CA_es_12_frost	https://doi.org/10.1093/molbev/msab259	PRJNA308584	Kapun2021	2012	USA	38.68	-122.05
SRR3939044	CA_tu_13_spring	https://doi.org/10.1093/molbev/msab259	PRJNA308584	Kapun2021	2013	USA	37.97	-120.26
SRR3939045	CA_pl_13_fall	https://doi.org/10.1093/molbev/msab259	PRJNA308584	Kapun2021	2013	USA	38.74	-120.74
SRR3939046	CA_tu_13_fall	https://doi.org/10.1093/molbev/msab259	PRJNA308584	Kapun2021	2013	USA	37.97	-120.26
SRR3939047	CA_st_13_fall	https://doi.org/10.1093/molbev/msab259	PRJNA308584	Kapun2021	2013	USA	38.02	-121.2
SRR3939048	CA_es_13_fall	https://doi.org/10.1093/molbev/msab259	PRJNA308584	Kapun2021	2013	USA	38.68	-122.05
SRR3939049	CA_tu_13_frost	https://doi.org/10.1093/molbev/msab259	PRJNA308584	Kapun2021	2013	USA	37.97	-120.26
SRR3939050	CA_pl_13_frost	https://doi.org/10.1093/molbev/msab259	PRJNA308584	Kapun2021	2013	USA	38.74	-120.74
SRR3939051	WI_cp_13_spring	https://doi.org/10.1093/molbev/msab259	PRJNA308584	Kapun2021	2013	USA	43.11	-89.65
SRR3939052	WI_cp_13_fall	https://doi.org/10.1093/molbev/msab259	PRJNA308584	Kapun2021	2013	USA	43.11	-89.65
SRR3939053	UA_od_13_fall	https://doi.org/10.1093/molbev/msab259	PRJNA308584	Kapun2021	2013	Ukraine	46.49	30.71
SRR3939055	UA_od_13_spring	https://doi.org/10.1093/molbev/msab259	PRJNA308584	Kapun2021	2013	Ukraine	46.49	30.71
SRR3939095	PA_li_13_spring	https://doi.org/10.1093/molbev/msab259	PRJNA308584	Kapun2021	2013	USA	39.88	-75.41
SRR3939104	CA_es_13_spring	https://doi.org/10.1093/molbev/msab259	PRJNA308584	Kapun2021	2013	USA	38.68	-122.05
SRR14308759	spring4	https://doi.org/10.1093/molbev/msab368	PRJNA685394	Kapun2021	2014	Providence, USA	42	-71
SRR14308760	spring3	https://doi.org/10.1093/molbev/msab368	PRJNA685394	Kapun2021	2014	Providence, USA	42	-71
SRR14308761	spring2	https://doi.org/10.1093/molbev/msab368	PRJNA685394	Kapun2021	2014	Providence, USA	42	-71
SRR14308762	spring1	https://doi.org/10.1093/molbev/msab368	PRJNA685394	Kapun2021	2014	Providence, USA	42	-71
SRR14308763	fall6	https://doi.org/10.1093/molbev/msab368	PRJNA685394	Kapun2021	2014	Providence, USA	42	-71
SRR14308764	fall5	https://doi.org/10.1093/molbev/msab368	PRJNA685394	Kapun2021	2014	Providence, USA	42	-71
SRR14308765	fall4	https://doi.org/10.1093/molbev/msab368	PRJNA685394	Kapun2021	2014	Providence, USA	42	-71
SRR14308766	fall3	https://doi.org/10.1093/molbev/msab368	PRJNA685394	Kapun2021	2014	Providence, USA	42	-71
SRR14308767	spring12	https://doi.org/10.1093/molbev/msab368	PRJNA685394	Kapun2021	2014	Providence, USA	42	-71
SRR14308768	spring11	https://doi.org/10.1093/molbev/msab368	PRJNA685394	Kapun2021	2014	Providence, USA	42	-71
SRR14308769	spring10	https://doi.org/10.1093/molbev/msab368	PRJNA685394	Kapun2021	2014	Providence, USA	42	-71
SRR14308770	spring9	https://doi.org/10.1093/molbev/msab368	PRJNA685394	Kapun2021	2014	Providence, USA	42	-71
SRR14308771	spring8	https://doi.org/10.1093/molbev/msab368	PRJNA685394	Kapun2021	2014	Providence, USA	42	-71
SRR14308772	spring7	https://doi.org/10.1093/molbev/msab368	PRJNA685394	Kapun2021	2014	Providence, USA	42	-71
SRR14308773	spring6	https://doi.org/10.1093/molbev/msab368	PRJNA685394	Kapun2021	2014	Providence, USA	42	-71
SRR14308774	spring5	https://doi.org/10.1093/molbev/msab368	PRJNA685394	Kapun2021	2014	Providence, USA	42	-71
SRR14308775	fall2	https://doi.org/10.1093/molbev/msab368	PRJNA685394	Kapun2021	2014	Providence, USA	42	-71
SRR14308776	fall1	https://doi.org/10.1093/molbev/msab368	PRJNA685394	Kapun2021	2014	Providence, USA	42	-71
SRR3939056	GA_at_14_fall	https://doi.org/10.1093/molbev/msab259	PRJNA308584	Kapun2021	2014	USA	33.95	-83.36
SRR3939057	GA_at_14_spring	https://doi.org/10.1093/molbev/msab259	PRJNA308584	Kapun2021	2014	USA	33.95	-83.36
SRR3939058	MI_bh_14_fall	https://doi.org/10.1093/molbev/msab259	PRJNA308584	Kapun2021	2014	USA	42.11	-86.45
SRR3939059	MI_bh_14_spring	https://doi.org/10.1093/molbev/msab259	PRJNA308584	Kapun2021	2014	USA	42.11	-86.45
SRR3939076	VA_ch_14_fall	https://doi.org/10.1093/molbev/msab259	PRJNA308584	Kapun2021	2014	USA	38	-78.47
SRR3939077	VA_ch_14_spring	https://doi.org/10.1093/molbev/msab259	PRJNA308584	Kapun2021	2014	USA	38	-78.47
SRR3939078	WI_cp_14_spring	https://doi.org/10.1093/molbev/msab259	PRJNA308584	Kapun2021	2014	USA	43.11	-89.65
SRR3939080	MA_la_14_fall	https://doi.org/10.1093/molbev/msab259	PRJNA308584	Kapun2021	2014	USA	42.45	-71.67
SRR3939082	MA_la_14_spring	https://doi.org/10.1093/molbev/msab259	PRJNA308584	Kapun2021	2014	USA	42.45	-71.67
SRR3939083	PA_st_14_fall	https://doi.org/10.1093/molbev/msab259	PRJNA308584	Kapun2021	2014	USA	40.79	-77.86
SRR3939084	PA_st_14_spring	https://doi.org/10.1093/molbev/msab259	PRJNA308584	Kapun2021	2014	USA	40.79	-77.86
SRR3939085	KA_to_14_fall	https://doi.org/10.1093/molbev/msab259	PRJNA308584	Kapun2021	2014	USA	39.2	-95.74
SRR3939086	KA_to_14_spring	https://doi.org/10.1093/molbev/msab259	PRJNA308584	Kapun2021	2014	USA	39.09	-95.62
SRR3939096	PA_li_14_fall	https://doi.org/10.1093/molbev/msab259	PRJNA308584	Kapun2021	2014	USA	39.88	-75.41
SRR3939097	PA_li_14_spring	https://doi.org/10.1093/molbev/msab259	PRJNA308584	Kapun2021	2014	USA	39.88	-75.41
SRR5647729	FR_Vil_14_07	https://doi.org/10.1093/molbev/msab259	PRJNA308584	Kapun2021	2014	France	48.75	2.16
SRR5647730	UA_Kha_14_46	https://doi.org/10.1093/molbev/msab259	PRJNA388788	Kapun2021	2014	Ukraine	49.82	36.05
SRR5647731	UA_Che_14_47	https://doi.org/10.1093/molbev/msab259	PRJNA388788	Kapun2021	2014	Ukraine	51.27	30.22
SRR5647732	UA_Dro_14_27	https://doi.org/10.1093/molbev/msab259	PRJNA388788	Kapun2021	2014	Ukraine	49.33	23.5
SRR5647733	UA_Che_14_28	https://doi.org/10.1093/molbev/msab259	PRJNA388788	Kapun2021	2014	Ukraine	51.37	30.14
SRR5647734	UA_Che_14_29	https://doi.org/10.1093/molbev/msab259	PRJNA388788	Kapun2021	2014	Ukraine	51.39	30.07
SRR5647735	SE_Lun_14_30	https://doi.org/10.1093/molbev/msab259	PRJNA388788	Kapun2021	2014	Sweden	55.69	13.2
SRR5647736	UA_Kyi_14_23	https://doi.org/10.1093/molbev/msab259	PRJNA388788	Kapun2021	2014	Ukraine	50.34	30.49
SRR5647737	UA_Kyi_14_24	https://doi.org/10.1093/molbev/msab259	PRJNA388788	Kapun2021	2014	Ukraine	50.34	30.49
SRR5647738	UA_Var_14_25	https://doi.org/10.1093/molbev/msab259	PRJNA388788	Kapun2021	2014	Ukraine	50.48	32.71
SRR5647739	UA_Pyr_14_26	https://doi.org/10.1093/molbev/msab259	PRJNA388788	Kapun2021	2014	Ukraine	50.25	32.52
SRR5647740	UA_Uma_14_50	https://doi.org/10.1093/molbev/msab259	PRJNA388788	Kapun2021	2014	Ukraine	48.75	30.21
SRR5647741	RU_Val_14_51	https://doi.org/10.1093/molbev/msab259	PRJNA388788	Kapun2021	2014	Russia	57.98	33.24
SRR5647742	UA_Che_14_48	https://doi.org/10.1093/molbev/msab259	PRJNA388788	Kapun2021	2014	Ukraine	51.28	29.39
SRR5647743	UA_Kyi_14_49	https://doi.org/10.1093/molbev/msab259	PRJNA388788	Kapun2021	2014	Ukraine	50.34	30.49
SRR5647744	DE_Mun_14_31	https://doi.org/10.1093/molbev/msab259	PRJNA308584	Kapun2021	2014	Germany	48.18	11.61
SRR5647745	DE_Mun_14_32	https://doi.org/10.1093/molbev/msab259	PRJNA308584	Kapun2021	2014	Germany	48.18	11.61
SRR5647746	AT_See_14_44	https://doi.org/10.1093/molbev/msab259	PRJNA388788	Kapun2021	2014	Austria	46.81	13.51
SRR5647747	UA_Kha_14_45	https://doi.org/10.1093/molbev/msab259	PRJNA388788	Kapun2021	2014	Ukraine	49.82	36.05
SRR5647748	TR_Yes_14_04	https://doi.org/10.1093/molbev/msab259	PRJNA388788	Kapun2021	2014	Turkey	40.23	32.26
SRR5647749	TR_Yes_14_03	https://doi.org/10.1093/molbev/msab259	PRJNA388788	Kapun2021	2014	Turkey	40.23	32.26
SRR5647750	AT_Mau_14_02	https://doi.org/10.1093/molbev/msab259	PRJNA388788	Kapun2021	2014	Austria	48.38	15.56
SRR5647751	AT_Mau_14_01	https://doi.org/10.1093/molbev/msab259	PRJNA388788	Kapun2021	2014	Austria	48.38	15.56
SRR5647752	UK_She_14_09	https://doi.org/10.1093/molbev/msab259	PRJNA388788	Kapun2021	2014	United Kingdom	53.39	-1.52
SRR5647753	FR_Got_14_08	https://doi.org/10.1093/molbev/msab259	PRJNA308584	Kapun2021	2014	France	44.98	4.93
SRR5647754	CH_Cha_14_42	https://doi.org/10.1093/molbev/msab259	PRJNA308584	Kapun2021	2014	Switzerland	46.57	6.7
SRR5647755	FR_Vil_14_05	https://doi.org/10.1093/molbev/msab259	PRJNA308584	Kapun2021	2014	France	48.75	2.16
SRR5647756	CY_Nic_14_11	https://doi.org/10.1093/molbev/msab259	PRJNA308584	Kapun2021	2014	Cyprus	35.07	33.32
SRR5647757	UK_Sou_14_10	https://doi.org/10.1093/molbev/msab259	PRJNA388788	Kapun2021	2014	United Kingdom	55.97	-3.35
SRR5647758	CH_Cha_14_43	https://doi.org/10.1093/molbev/msab259	PRJNA308584	Kapun2021	2014	Switzerland	46.57	6.7
SRR5647759	UK_Lut_14_13	https://doi.org/10.1093/molbev/msab259	PRJNA388788	Kapun2021	2014	United Kingdom	52.43	-1.1
SRR5647760	UK_Mar_14_12	https://doi.org/10.1093/molbev/msab259	PRJNA388788	Kapun2021	2014	United Kingdom	52.48	-0.92
SRR5647761	DE_Bro_14_15	https://doi.org/10.1093/molbev/msab259	PRJNA308584	Kapun2021	2014	Germany	48.22	7.82
SRR5647762	DE_Bro_14_14	https://doi.org/10.1093/molbev/msab259	PRJNA308584	Kapun2021	2014	Germany	48.22	7.82
SRR5647763	UA_Yal_14_18	https://doi.org/10.1093/molbev/msab259	PRJNA388788	Kapun2021	2014	Ukraine	44.5	34.17
SRR5647764	UA_Yal_14_16	https://doi.org/10.1093/molbev/msab259	PRJNA388788	Kapun2021	2014	Ukraine	44.5	34.17
SRR5647765	UA_Ode_14_20	https://doi.org/10.1093/molbev/msab259	PRJNA388788	Kapun2021	2014	Ukraine	46.44	30.77
SRR5647766	UA_Ode_14_19	https://doi.org/10.1093/molbev/msab259	PRJNA388788	Kapun2021	2014	Ukraine	46.44	30.77
SRR5647767	UA_Ode_14_22	https://doi.org/10.1093/molbev/msab259	PRJNA388788	Kapun2021	2014	Ukraine	46.44	30.77
SRR5647768	UA_Ode_14_21	https://doi.org/10.1093/molbev/msab259	PRJNA388788	Kapun2021	2014	Ukraine	46.44	30.77
SRR5647769	ES_Gim_14_34	https://doi.org/10.1093/molbev/msab259	PRJNA308584	Kapun2021	2014	Spain	41.62	0.62
SRR5647770	PT_Rec_14_33	https://doi.org/10.1093/molbev/msab259	PRJNA388788	Kapun2021	2014	Portugal	41.15	-8.41
SRR5647771	DK_Kar_14_41	https://doi.org/10.1093/molbev/msab259	PRJNA308584	Kapun2021	2014	Denmark	55.95	10.21
SRR5647772	DK_Kar_14_39	https://doi.org/10.1093/molbev/msab259	PRJNA308584	Kapun2021	2014	Denmark	55.95	10.21
SRR5647773	FI_Ves_14_38	https://doi.org/10.1093/molbev/msab259	PRJNA308584	Kapun2021	2014	Finland	62.55	26.24
SRR5647774	FI_Aka_14_37	https://doi.org/10.1093/molbev/msab259	PRJNA308584	Kapun2021	2014	Finland	61.1	23.52
SRR5647775	FI_Aka_14_36	https://doi.org/10.1093/molbev/msab259	PRJNA308584	Kapun2021	2014	Finland	61.1	23.52
SRR5647776	ES_Gim_14_35	https://doi.org/10.1093/molbev/msab259	PRJNA308584	Kapun2021	2014	Spain	41.62	0.62
SRR8061818	WA_se_14_spring	https://doi.org/10.1093/molbev/msab259	PRJNA308584	Kapun2021	2014	USA	47.24	-122.4
SRR8061819	WI_cp_14_fall	https://doi.org/10.1093/molbev/msab259	PRJNA308584	Kapun2021	2014	USA	43.11	-89.65
SRR3939087	VA_ch_15_fall	https://doi.org/10.1093/molbev/msab259	PRJNA308584	Kapun2021	2015	USA	38	-78.47
SRR3939088	VA_ch_15_spring	https://doi.org/10.1093/molbev/msab259	PRJNA308584	Kapun2021	2015	USA	38	-78.47
SRR3939089	PA_st_15_spring	https://doi.org/10.1093/molbev/msab259	PRJNA308584	Kapun2021	2015	USA	40.79	-77.86
SRR3939091	ON_su_15_spring	https://doi.org/10.1093/molbev/msab259	PRJNA308584	Kapun2021	2015	Canada	46.53	-80.96
SRR3939092	ON_su_15_fall	https://doi.org/10.1093/molbev/msab259	PRJNA308584	Kapun2021	2015	Canada	46.53	-80.96
SRR3939094	IL_ur_15_spring	https://doi.org/10.1093/molbev/msab259	PRJNA308584	Kapun2021	2015	USA	40.11	-88.21
SRR3939098	PA_li_15_fall	https://doi.org/10.1093/molbev/msab259	PRJNA308584	Kapun2021	2015	USA	39.88	-75.41
SRR3939099	PA_li_15_spring	https://doi.org/10.1093/molbev/msab259	PRJNA308584	Kapun2021	2015	USA	39.88	-75.41
SRR8439107	TR_Yes_15_8	https://doi.org/10.1093/molbev/msab259	PRJNA388788	Kapun2021	2015	Turkey	40.23	32.26
SRR8439108	TR_Yes_15_7	https://doi.org/10.1093/molbev/msab259	PRJNA388788	Kapun2021	2015	Turkey	40.23	32.26
SRR8439109	TR_Yes_15_6	https://doi.org/10.1093/molbev/msab259	PRJNA388788	Kapun2021	2015	Turkey	40.23	32.26
SRR8439110	TR_Yes_15_5	https://doi.org/10.1093/molbev/msab259	PRJNA388788	Kapun2021	2015	Turkey	40.23	32.26
SRR8439111	TR_Yes_15_4	https://doi.org/10.1093/molbev/msab259	PRJNA388788	Kapun2021	2015	Turkey	40.23	32.26
SRR8439112	GS_Sai_15_2	https://doi.org/10.1093/molbev/msab259	PRJNA308584	Kapun2021	2015	Guadeloupe	16.25	-61.28
SRR8439113	TR_Yes_15_3	https://doi.org/10.1093/molbev/msab259	PRJNA388788	Kapun2021	2015	Turkey	40.23	32.26
SRR8439114	GS_Des_15_1	https://doi.org/10.1093/molbev/msab259	PRJNA308584	Kapun2021	2015	Guadeloupe	16.32	-61.78
SRR8439115	UA_Cho_15_70	https://doi.org/10.1093/molbev/msab259	PRJNA388788	Kapun2021	2015	Ukraine	51.28	30.21
SRR8439116	UA_Dro_15_10	https://doi.org/10.1093/molbev/msab259	PRJNA388788	Kapun2021	2015	Ukraine	49.33	23.5
SRR8439117	UA_Uma_15_9	https://doi.org/10.1093/molbev/msab259	PRJNA388788	Kapun2021	2015	Ukraine	48.75	30.21
SRR8439118	IT_Mez_15_43	https://doi.org/10.1093/molbev/msab259	PRJNA308584	Kapun2021	2015	Italy	46.21	11.09
SRR8439119	IT_Mez_15_44	https://doi.org/10.1093/molbev/msab259	PRJNA308584	Kapun2021	2015	Italy	46.22	11.12
SRR8439120	FR_Vil_15_41	https://doi.org/10.1093/molbev/msab259	PRJNA308584	Kapun2021	2015	France	48.75	2.16
SRR8439121	UK_Mar_15_42	https://doi.org/10.1093/molbev/msab259	PRJNA388788	Kapun2021	2015	United Kingdom	52.46	-0.96
SRR8439122	FR_Got_15_47	https://doi.org/10.1093/molbev/msab259	PRJNA308584	Kapun2021	2015	France	44.98	4.93
SRR8439123	FR_Got_15_48	https://doi.org/10.1093/molbev/msab259	PRJNA308584	Kapun2021	2015	France	44.98	4.93
SRR8439124	DE_Mun_15_46	https://doi.org/10.1093/molbev/msab259	PRJNA308584	Kapun2021	2015	Germany	48.18	11.61
SRR8439125	DE_Mun_15_45	https://doi.org/10.1093/molbev/msab259	PRJNA308584	Kapun2021	2015	Germany	48.18	11.61
SRR8439126	FR_Got_15_49	https://doi.org/10.1093/molbev/msab259	PRJNA308584	Kapun2021	2015	France	44.98	4.93
SRR8439127	AT_Mau_15_50	https://doi.org/10.1093/molbev/msab259	PRJNA388788	Kapun2021	2015	Austria	48.38	15.56
SRR8439128	UA_Cho_15_67	https://doi.org/10.1093/molbev/msab259	PRJNA388788	Kapun2021	2015	Ukraine	51.28	30.21
SRR8439129	UA_Pyr_15_21	https://doi.org/10.1093/molbev/msab259	PRJNA388788	Kapun2021	2015	Ukraine	50.25	32.52
SRR8439130	UA_Ode_15_22	https://doi.org/10.1093/molbev/msab259	PRJNA388788	Kapun2021	2015	Ukraine	46.44	30.77
SRR8439131	UA_Yal_15_23	https://doi.org/10.1093/molbev/msab259	PRJNA388788	Kapun2021	2015	Ukraine	44.5	34.17
SRR8439132	UA_Cho_15_24	https://doi.org/10.1093/molbev/msab259	PRJNA388788	Kapun2021	2015	Ukraine	51.28	30.21
SRR8439133	UA_Cho_15_25	https://doi.org/10.1093/molbev/msab259	PRJNA388788	Kapun2021	2015	Ukraine	51.28	30.21
SRR8439134	UA_Cho_15_26	https://doi.org/10.1093/molbev/msab259	PRJNA388788	Kapun2021	2015	Ukraine	51.34	30.14
SRR8439135	UA_Cho_15_27	https://doi.org/10.1093/molbev/msab259	PRJNA388788	Kapun2021	2015	Ukraine	51.39	30.07
SRR8439136	ES_Tom_15_28	https://doi.org/10.1093/molbev/msab259	PRJNA308584	Kapun2021	2015	Spain	39.16	-3.02
SRR8439137	ES_Tom_15_29	https://doi.org/10.1093/molbev/msab259	PRJNA308584	Kapun2021	2015	Spain	39.16	-3.02
SRR8439138	ES_Gim_15_30	https://doi.org/10.1093/molbev/msab259	PRJNA308584	Kapun2021	2015	Spain	41.66	0.39
SRR8439139	UA_Cho_15_69	https://doi.org/10.1093/molbev/msab259	PRJNA388788	Kapun2021	2015	Ukraine	51.27	30.22
SRR8439140	UA_Ode_15_66	https://doi.org/10.1093/molbev/msab259	PRJNA388788	Kapun2021	2015	Ukraine	46.44	30.77
SRR8439141	RU_Ale_15_55	https://doi.org/10.1093/molbev/msab259	PRJNA388788	Kapun2021	2015	Russia	56.41	38.72
SRR8439142	UK_Dai_15_52	https://doi.org/10.1093/molbev/msab259	PRJNA388788	Kapun2021	2015	United Kingdom	56.34	-2.95
SRR8439143	AT_Mau_15_51	https://doi.org/10.1093/molbev/msab259	PRJNA388788	Kapun2021	2015	Austria	48.38	15.56
SRR8439144	DE_Bro_15_54	https://doi.org/10.1093/molbev/msab259	PRJNA308584	Kapun2021	2015	Germany	48.22	7.82
SRR8439145	UA_Ode_15_20	https://doi.org/10.1093/molbev/msab259	PRJNA388788	Kapun2021	2015	Ukraine	46.44	30.77
SRR8439146	UA_Kha_15_19	https://doi.org/10.1093/molbev/msab259	PRJNA388788	Kapun2021	2015	Ukraine	49.82	36.05
SRR8439147	UA_Kyi_15_64	https://doi.org/10.1093/molbev/msab259	PRJNA388788	Kapun2021	2015	Ukraine	50.38	30.37
SRR8439148	DE_Bro_15_53	https://doi.org/10.1093/molbev/msab259	PRJNA308584	Kapun2021	2015	Germany	48.22	7.82
SRR8439149	UA_Cho_15_65	https://doi.org/10.1093/molbev/msab259	PRJNA388788	Kapun2021	2015	Ukraine	51.37	30.14
SRR8439150	PT_Rec_15_16	https://doi.org/10.1093/molbev/msab259	PRJNA388788	Kapun2021	2015	Portugal	41.15	-8.41
SRR8439151	SE_Lun_15_15	https://doi.org/10.1093/molbev/msab259	PRJNA388788	Kapun2021	2015	Sweden	55.69	13.2
SRR8439152	UA_Var_15_18	https://doi.org/10.1093/molbev/msab259	PRJNA388788	Kapun2021	2015	Ukraine	50.48	32.71
SRR8439153	UK_She_15_17	https://doi.org/10.1093/molbev/msab259	PRJNA388788	Kapun2021	2015	United Kingdom	53.39	-1.52
SRR8439154	PO_Brz_15_12	https://doi.org/10.1093/molbev/msab259	PRJNA388788	Kapun2021	2015	Poland	54.27	19.62
SRR8439155	UA_Ode_15_11	https://doi.org/10.1093/molbev/msab259	PRJNA388788	Kapun2021	2015	Ukraine	46.44	30.77
SRR8439156	SE_Lun_15_14	https://doi.org/10.1093/molbev/msab259	PRJNA388788	Kapun2021	2015	Sweden	55.69	13.2
SRR8439157	BY_Bre_15_13	https://doi.org/10.1093/molbev/msab259	PRJNA388788	Kapun2021	2015	Belarus	52.14	23.66
SRR8439158	RU_val_15_38	https://doi.org/10.1093/molbev/msab259	PRJNA388788	Kapun2021	2015	Russia	58.02	33.24
SRR8439159	RU_tul_15_37	https://doi.org/10.1093/molbev/msab259	PRJNA388788	Kapun2021	2015	Russia	54	38.13
SRR8439160	RU_val_15_36	https://doi.org/10.1093/molbev/msab259	PRJNA388788	Kapun2021	2015	Russia	58.02	33.24
SRR8439161	FI_Aka_15_35	https://doi.org/10.1093/molbev/msab259	PRJNA308584	Kapun2021	2015	Finland	61.1	23.52
SRR8439162	FI_Aka_15_34	https://doi.org/10.1093/molbev/msab259	PRJNA308584	Kapun2021	2015	Finland	61.1	23.52
SRR8439163	ES_Cor_15_33	https://doi.org/10.1093/molbev/msab259	PRJNA308584	Kapun2021	2015	Spain	37.66	-2.8
SRR8439164	ES_Gua_15_32	https://doi.org/10.1093/molbev/msab259	PRJNA308584	Kapun2021	2015	Spain	37.33	-3.17
SRR8439165	FR_Vil_15_40	https://doi.org/10.1093/molbev/msab259	PRJNA308584	Kapun2021	2015	France	48.75	2.16
SRR8439166	CH_Cha_15_39	https://doi.org/10.1093/molbev/msab259	PRJNA308584	Kapun2021	2015	Switzerland	46.57	6.7
SRR8439167	UA_Yal_15_63	https://doi.org/10.1093/molbev/msab259	PRJNA388788	Kapun2021	2015	Ukraine	44.5	34.17
SRR8439168	ES_Gim_15_31	https://doi.org/10.1093/molbev/msab259	PRJNA308584	Kapun2021	2015	Spain	41.66	0.39
SRR8439169	UA_Cho_15_68	https://doi.org/10.1093/molbev/msab259	PRJNA388788	Kapun2021	2015	Ukraine	51.28	29.39
SRR9951090	ES_Ten_15_15	https://doi.org/10.1038/s41467-022-29518-8	PRJNA559813	Kapun2021	2015	Tenerife, Spain	28	-16
SRR8494422	UA_Uma_16_51	https://doi.org/10.1093/molbev/msab259	PRJNA388788	Kapun2021	2016	Ukraine	48.76	30.17
SRR8494423	TR_Yes_16_52	https://doi.org/10.1093/molbev/msab259	PRJNA388788	Kapun2021	2016	Turkey	40.23	32.26
SRR8494424	UA_Pyr_16_49	https://doi.org/10.1093/molbev/msab259	PRJNA388788	Kapun2021	2016	Ukraine	50.54	32.52
SRR8494425	UA_Uma_16_50	https://doi.org/10.1093/molbev/msab259	PRJNA388788	Kapun2021	2016	Ukraine	48.75	30.2
SRR8494426	UA_Pir_16_48	https://doi.org/10.1093/molbev/msab259	PRJNA388788	Kapun2021	2016	Ukraine	51.4	30.05
SRR8494427	UA_Ode_16_47	https://doi.org/10.1093/molbev/msab259	PRJNA388788	Kapun2021	2016	Ukraine	46.44	30.77
SRR8494428	UA_Kyi_16_45	https://doi.org/10.1093/molbev/msab259	PRJNA388788	Kapun2021	2016	Ukraine	50.38	30.36
SRR8494429	UA_Ode_16_46	https://doi.org/10.1093/molbev/msab259	PRJNA388788	Kapun2021	2016	Ukraine	46.44	30.77
SRR8494430	UA_Kyi_16_59	https://doi.org/10.1093/molbev/msab259	PRJNA388788	Kapun2021	2016	Ukraine	50.38	30.36
SRR8494431	UA_Cho_16_54	https://doi.org/10.1093/molbev/msab259	PRJNA388788	Kapun2021	2016	Ukraine	51.27	30.21
SRR8494432	UK_Mar_16_53	https://doi.org/10.1093/molbev/msab259	PRJNA388788	Kapun2021	2016	United Kingdom	52.46	-0.96
SRR8494433	UA_Cho_16_62	https://doi.org/10.1093/molbev/msab259	PRJNA388788	Kapun2021	2016	Ukraine	51.39	30.07
SRR8494434	DE_Bro_16_10	https://doi.org/10.1093/molbev/msab259	PRJNA308584	Kapun2021	2016	Germany	48.22	7.82
SRR8494435	FR_Vil_16_9	https://doi.org/10.1093/molbev/msab259	PRJNA308584	Kapun2021	2016	France	48.75	2.16
SRR8494436	UA_Yal_16_61	https://doi.org/10.1093/molbev/msab259	PRJNA388788	Kapun2021	2016	Ukraine	44.5	34.17
SRR8494437	DK_Kar_16_4	https://doi.org/10.1093/molbev/msab259	PRJNA308584	Kapun2021	2016	Denmark	55.95	10.21
SRR8494438	DK_Kar_16_3	https://doi.org/10.1093/molbev/msab259	PRJNA308584	Kapun2021	2016	Denmark	55.95	10.21
SRR8494439	AT_See_16_1	https://doi.org/10.1093/molbev/msab259	PRJNA388788	Kapun2021	2016	Austria	46.81	13.51
SRR8494440	DK_Kar_16_2	https://doi.org/10.1093/molbev/msab259	PRJNA308584	Kapun2021	2016	Denmark	55.95	10.21
SRR8494441	UA_Dro_16_56	https://doi.org/10.1093/molbev/msab259	PRJNA388788	Kapun2021	2016	Ukraine	49.33	23.5
SRR8494442	FI_Ves_16_7	https://doi.org/10.1093/molbev/msab259	PRJNA308584	Kapun2021	2016	Finland	62.55	26.24
SRR8494443	FI_Aka_16_6	https://doi.org/10.1093/molbev/msab259	PRJNA308584	Kapun2021	2016	Finland	61.1	23.52
SRR8494444	UA_Cho_16_55	https://doi.org/10.1093/molbev/msab259	PRJNA388788	Kapun2021	2016	Ukraine	51.37	30.13
SRR8494445	FI_Aka_16_5	https://doi.org/10.1093/molbev/msab259	PRJNA308584	Kapun2021	2016	Finland	61.1	23.52
SRR8494446	UA_Kha_16_58	https://doi.org/10.1093/molbev/msab259	PRJNA388788	Kapun2021	2016	Ukraine	49.82	36.05
SRR8494447	FR_Got_16_8	https://doi.org/10.1093/molbev/msab259	PRJNA308584	Kapun2021	2016	France	44.98	4.93
SRR8494448	UA_Kan_16_57	https://doi.org/10.1093/molbev/msab259	PRJNA388788	Kapun2021	2016	Ukraine	49.72	31.53
SRR8494449	RU_Val_16_19	https://doi.org/10.1093/molbev/msab259	PRJNA388788	Kapun2021	2016	Russia	58.02	33.24
SRR8494450	RU_Val_16_20	https://doi.org/10.1093/molbev/msab259	PRJNA388788	Kapun2021	2016	Russia	58.02	33.24
SRR8494451	DE_Mun_16_12	https://doi.org/10.1093/molbev/msab259	PRJNA308584	Kapun2021	2016	Germany	48.18	11.61
SRR8494452	DE_Bro_16_11	https://doi.org/10.1093/molbev/msab259	PRJNA308584	Kapun2021	2016	Germany	48.22	7.82
SRR8494453	HU_Sze_16_14	https://doi.org/10.1093/molbev/msab259	PRJNA308584	Kapun2021	2016	Hungary	46.25	20.13
SRR8494454	DE_Mun_16_13	https://doi.org/10.1093/molbev/msab259	PRJNA308584	Kapun2021	2016	Germany	48.18	11.61
SRR8494455	PO_Gda_16_16	https://doi.org/10.1093/molbev/msab259	PRJNA388788	Kapun2021	2016	Poland	54.35	18.64
SRR8494456	IT_Tre_16_15	https://doi.org/10.1093/molbev/msab259	PRJNA308584	Kapun2021	2016	Italy	46.2	11.13
SRR8494457	PT_Rec_16_18	https://doi.org/10.1093/molbev/msab259	PRJNA388788	Kapun2021	2016	Portugal	41.15	-8.41
SRR8494458	PO_Brz_16_17	https://doi.org/10.1093/molbev/msab259	PRJNA388788	Kapun2021	2016	Poland	54.27	19.62
SRR8494459	CH_Cha_16_38	https://doi.org/10.1093/molbev/msab259	PRJNA308584	Kapun2021	2016	Switzerland	46.57	6.7
SRR8494460	ES_Tom_16_37	https://doi.org/10.1093/molbev/msab259	PRJNA308584	Kapun2021	2016	Spain	39.15	-3.06
SRR8494461	ES_Tom_16_36	https://doi.org/10.1093/molbev/msab259	PRJNA308584	Kapun2021	2016	Spain	39.15	-3.06
SRR8494462	ES_Pur_16_35	https://doi.org/10.1093/molbev/msab259	PRJNA308584	Kapun2021	2016	Spain	37.34	-3.18
SRR12187561	TOM008	https://www.nature.com/articles/s41467-022-29518-8#Sec29	PRJNA559813	González2022	2016	Spain	39	-3
SRR8494463	TR_Yes_16_42	https://doi.org/10.1093/molbev/msab259	PRJNA388788	Kapun2021	2016	Turkey	40.23	32.26
SRR8494464	TR_Yes_16_41	https://doi.org/10.1093/molbev/msab259	PRJNA388788	Kapun2021	2016	Turkey	40.23	32.26
SRR8494465	TR_Yes_16_40	https://doi.org/10.1093/molbev/msab259	PRJNA388788	Kapun2021	2016	Turkey	40.23	32.26
SRR8494466	UA_Kyi_16_44	https://doi.org/10.1093/molbev/msab259	PRJNA388788	Kapun2021	2016	Ukraine	50.38	30.37
SRR8494467	TR_Yes_16_39	https://doi.org/10.1093/molbev/msab259	PRJNA388788	Kapun2021	2016	Turkey	40.23	32.26
SRR8494468	TR_Yes_16_43	https://doi.org/10.1093/molbev/msab259	PRJNA388788	Kapun2021	2016	Turkey	40.23	32.26
SRR8494469	UA_Var_16_60	https://doi.org/10.1093/molbev/msab259	PRJNA388788	Kapun2021	2016	Ukraine	50.48	32.71
SRR8494470	ES_Gim_16_33	https://doi.org/10.1093/molbev/msab259	PRJNA308584	Kapun2021	2016	Spain	41.66	0.39
SRR8494471	RS_Kal_16_29	https://doi.org/10.1093/molbev/msab259	PRJNA388788	Kapun2021	2016	Serbia	43.4	22.42
SRR8494472	ES_Gim_16_34	https://doi.org/10.1093/molbev/msab259	PRJNA308584	Kapun2021	2016	Spain	41.66	0.39
SRR8494473	RS_Sla_16_30	https://doi.org/10.1093/molbev/msab259	PRJNA388788	Kapun2021	2016	Serbia	45.15	20.18
SRR8494474	RS_Sla_16_31	https://doi.org/10.1093/molbev/msab259	PRJNA388788	Kapun2021	2016	Serbia	45.15	20.18
SRR8494475	ES_Ben_16_32	https://doi.org/10.1093/molbev/msab259	PRJNA308584	Kapun2021	2016	Spain	37.35	-3.17
SRR8494476	RU_Ale_16_22	https://doi.org/10.1093/molbev/msab259	PRJNA388788	Kapun2021	2016	Russia	56.41	38.72
SRR8494477	RU_Val_16_21	https://doi.org/10.1093/molbev/msab259	PRJNA388788	Kapun2021	2016	Russia	58.02	33.24
SRR8494478	UK_Dai_16_23	https://doi.org/10.1093/molbev/msab259	PRJNA388788	Kapun2021	2016	United Kingdom	56.34	-2.95
SRR8494479	RS_Kal_16_28	https://doi.org/10.1093/molbev/msab259	PRJNA388788	Kapun2021	2016	Serbia	43.4	22.42
