# Supplementary material for: Spatiotemporal Tracking of Three Novel Transposable Element Invasions in Drosophila melanogaster over the Last 30 Years
Source: Mol Biol Evol. 2025 Jun 6;42(7):msaf143. doi: 10.1093/molbev/msaf143 (PMC12230796; doi:10.1093/molbev/msaf143)
Supplement: msaf143_Supplementary_Data [file msaf143_supplementary_data.zip › sup_file_2_long-reads.xlsx]

## Sheet: sup-table
GCA	strain	year	continent	location	lat	lon	Blood	Opus	412	Tirant	I-element	Hobo	P-element	Spoink	Micropia	Souslik	Transib1
GCA_003402015.1	ORE	1925	North America	Oregon, USA	44	-122	yes	yes	yes	no	yes	no	yes	no	no	no	no
GCA_003401735.1	CanS	1935	North America	Ohio, USA	40	-83	yes	yes	yes	no	no	no	no	no	no	no	no
GCA_015832445.1	CanSChak	1935	North America	Ohio, USA	40	-83	yes	yes	yes	no	no	no	no	no	no	no	no
GCA_003401795.1	A3	1954	Europe	Barcelona, Spain	41	2	yes	yes	yes	yes	yes	no	no	no	no	no	no
GCA_003401925.1	B1	1954	North America	Bermuda	32	-65	yes	yes	yes	yes	yes	no	no	no	no	no	no
GCA_003401975.1	B2	1954	Africa	Capetown, SA	-34	19	yes	yes	yes	no	yes	no	no	no	no	no	no
GCA_003402055.1	B3	1954	Asia	Israel	32	35	yes	yes	yes	yes	yes	yes	no	no	no	no	no
GCA_003397115.2	B6	1956	South America	Ica, Peru	-14	-76	yes	yes	yes	yes	yes	yes	no	no	no	no	no
GCA_003401805.1	A2	1962	South America	Bogota, Colombia	5	-74	yes	yes	yes	yes	yes	no	no	no	no	no	no
GCA_003401745.1	A4	1963	Africa	Zimbabwe	-19	30	yes	yes	yes	no	yes	no	no	no	no	no	no
GCA_003402005.1	B4	1963	North America	California, USA	36	-120	yes	yes	yes	no	yes	yes	no	no	no	no	no
GCA_003401855.1	A5	1965	Europe	Athens, Greece	38	24	yes	yes	yes	no	yes	yes	no	no	no	no	no
GCA_003401885.1	A6	1966	North America	Georgia, USA	32	-83	yes	yes	yes	yes	yes	yes	no	no	no	no	no
GCA_003401915.1	A7	1968	Asia	Ken-ting, Taiwan	22	121	yes	yes	yes	yes	yes	yes	no	no	no	no	no
GCA_015852585.1	Pi2	1975	NA	NA	NA	NA	yes	yes	yes	yes	yes	yes	yes	no	no	no	no
GCA_003401685.1	AB8	NA	NA	NA	NA	NA	yes	yes	yes	no	yes	no	no	no	no	no	no
GCA_000001215.4	Iso1	NA	NA	NA	NA	NA	yes	yes	yes	yes	yes	no	no	no	no	no	no
GCA_020141745.1	RAL059	2003	North America	Raleigh, USA	36	-79	yes	yes	yes	yes	yes	yes	yes	yes	yes	no	no
GCA_020141705.1	RAL091	2003	North America	Raleigh, USA	36	-79	yes	yes	yes	yes	yes	yes	yes	yes	yes	no	no
GCA_020141665.1	RAL176	2003	North America	Raleigh, USA	36	-79	yes	yes	yes	yes	yes	yes	yes	yes	yes	no	no
GCA_020141655.1	RAL177	2003	North America	Raleigh, USA	36	-79	yes	yes	yes	yes	yes	yes	yes	yes	yes	no	no
GCA_020141675.1	RAL375	2003	North America	Raleigh, USA	36	-79	yes	yes	yes	yes	yes	yes	yes	yes	yes	no	no
GCA_020141625.1	RAL426	2003	North America	Raleigh, USA	36	-79	yes	yes	yes	yes	yes	yes	yes	yes	yes	no	no
GCA_020141585.1	RAL737	2003	North America	Raleigh, USA	36	-79	yes	yes	yes	yes	yes	yes	yes	yes	yes	no	no
GCA_020141575.1	RAL855	2003	North America	Raleigh, USA	36	-79	yes	yes	yes	yes	yes	yes	yes	yes	yes	no	no
GCA_020141495.1	STO022	2011	Europe	Stockholm, Sweden	59	18	yes	yes	yes	yes	yes	yes	yes	yes	yes	yes	no
GCA_020142105.1	AKA017	2015	Europe	Akka, Finland	62	29	yes	yes	yes	no	yes	yes	yes	yes	yes	yes	no
GCA_020169495.1	AKA018	2015	Europe	Akka, Finland	62	29	yes	yes	yes	no	yes	yes	yes	yes	yes	yes	no
GCA_020142085.1	COR014	2015	Europe	Cortes de Baza, Spain	38	-3	yes	yes	yes	yes	yes	yes	yes	yes	yes	yes	no
GCA_020142045.1	COR018	2015	Europe	Cortes de Baza, Spain	38	-3	yes	yes	yes	yes	yes	yes	yes	yes	yes	yes	yes
GCA_020142055.1	COR023	2015	Europe	Cortes de Baza, Spain	38	-3	yes	yes	yes	yes	yes	yes	yes	yes	yes	yes	yes
GCA_020142025.1	COR025	2015	Europe	Cortes de Baza, Spain	38	-3	yes	yes	yes	yes	yes	yes	yes	yes	yes	yes	yes
GCA_020141985.1	GIM012	2015	Europe	Gimenells, Spain	42	0	yes	yes	yes	yes	yes	yes	yes	yes	yes	yes	yes
GCA_020142005.1	GIM024	2015	Europe	Gimenells, Spain	42	0	yes	yes	yes	no	yes	yes	yes	yes	yes	yes	yes
GCA_020141955.1	JUT008	2015	Europe	Jutland, Denmark	56	9	yes	yes	yes	no	yes	yes	yes	yes	yes	yes	no
GCA_020141935.1	JUT011	2015	Europe	Jutland, Denmark	56	9	yes	yes	yes	yes	yes	yes	yes	yes	yes	yes	yes
GCA\020141875.1	LUN004	2015	Europe	Lund, Sweden	57	13	yes	yes	yes	yes	yes	yes	yes	yes	yes	yes	no
GCA_020141855.1	LUN007	2015	Europe	Lund, Sweden	57	13	yes	yes	yes	yes	yes	yes	yes	yes	yes	yes	yes
GCA_020141845.1	MUN008	2015	Europe	München, Germany	48	12	yes	yes	yes	yes	yes	yes	yes	yes	yes	yes	no
GCA_020141835.1	MUN009	2015	Europe	München, Germany	48	12	yes	yes	yes	yes	yes	yes	yes	yes	yes	yes	no
GCA_020141815.1	MUN013	2015	Europe	München, Germany	48	12	yes	yes	yes	yes	yes	yes	yes	yes	yes	yes	yes
GCA_020141795.1	MUN015	2015	Europe	München, Germany	48	12	yes	yes	yes	yes	yes	yes	yes	yes	yes	yes	no
GCA_020141765.1	MUN016	2015	Europe	München, Germany	48	12	yes	yes	yes	yes	yes	yes	yes	yes	yes	yes	no
GCA_020141735.1	MUN020	2015	Europe	München, Germany	48	12	yes	yes	yes	yes	yes	yes	yes	yes	yes	yes	no
GCA_020141505.1	TEN015	2015	Africa	Tenerife, Spain	28	-17	yes	yes	yes	no	yes	yes	yes	yes	yes	yes	no
GCA_020141485.1	TOM007	2015	Europe	Tomelloso, Spain	39	-3	yes	yes	yes	no	yes	yes	yes	yes	yes	yes	yes
GCA_020141515.1	TOM008	2015	Europe	Tomelloso, Spain	39	-3	yes	yes	yes	yes	yes	yes	yes	yes	yes	yes	yes
GCA_020141595.1	SLA001	2016	Europe	Slankamen, Serbia	45	20	yes	yes	yes	yes	yes	yes	yes	yes	yes	yes	no
GCA_020141925.1	KIE094	2018	Europe	Kiev, Ucraina	50	31	yes	yes	yes	yes	yes	yes	yes	yes	yes	yes	yes
